# Supplementary material for: Spatial spillover effects from agriculture drive deforestation in Mato Grosso, Brazil
Source: Sci Rep. 2021 Nov 8;11:21804. doi: 10.1038/s41598-021-00861-y (PMC8575964; doi:10.1038/s41598-021-00861-y)
Supplement: Supplementary file 2 — Supplementary Information 2. [file 41598_2021_861_MOESM2_ESM.csv]

	date	code	name	area_m2	forest_ch_km2	forest_px_km2_lag	pasture_px_km2_lag	crop_px_km2_lag	cattle_dens_lag_log	soy_filled_lag	pop_km2_lag_log	spei_dry
1	2006	5100102	Acorizal (MT)	855770301.769697	0	0.000313546097299612	0.449750521966564	0	4.88981259247353	0.993101851851852	1.96992634196881	1
2	2006	5100201	Água Boa (MT)	7538490631.11864	-0.011390012199935	0.0149137972242897	0.678702351963618	0.062766085979266	4.32907130018668	0.98784	0.677910542482312	0
3	2006	5100250	Alta Floresta (MT)	8989809938.9809	-1.12346026071132	0.480562812795128	0.425792632709972	0.0004059261303314	5.28235254501433	0.807407407407407	1.65906460686042	0
4	2006	5100300	Alto Araguaia (MT)	5416771829.75659	-0.0118885615302068	0.00366563980514709	0.567688720201983	0.0433139925083867	4.11603992371037	0.861004349145342	0.779531265986244	0
5	2006	5100359	Alto Boa Vista (MT)	2249230352.46303	-2.60780331143933	0.373109132518648	0.40777645375855	0.00689528963408935	4.62344647594684	1.10666666666667	0.661654581129688	0
6	2006	5100409	Alto Garças (MT)	3878997168.47176	0	0	0.417599840033982	0.233958287056971	3.64425695226103	0.852723163841808	0.767044097279659	0
7	2006	5100508	Alto Paraguai (MT)	1851490565.5633	-0.0956491340409761	0.064635626942842	0.456710122752628	0.012434387425327	4.5221395358088	1.13513513513514	1.1994849700508	0
8	2006	5100607	Alto Taquari (MT)	1445052436.27462	0	0	0.299954293253897	0.517873296945102	4.10032576168125	1.109525	1.31677076462469	0
9	2006	5100805	Apiacás (MT)	20574049545.3427	-0.785901208053959	0.878946903021459	0.045664694488553	9.39012395948996e-05	5.35194327108669	0.955623041461491	-1.17101920559926	0
10	2006	5101001	Araguaiana (MT)	6445934205.63248	-0.160679342794332	0.082429335388947	0.455571726271949	0.00371310812882238	4.57009868421345	1.06193787547485	-0.624785532218225	0
11	2006	5101209	Araguainha (MT)	690645221.841412	0	0	0.456966932012707	0.000233106749878953	4.42697812489751	0.620493358633776	0.641681704732229	0
12	2006	5101258	Araputanga (MT)	1615840730.15727	-0.0631020772362275	0.213882830211208	0.73653408782515	0.00222517851306692	5.17435580560266	1.19876513357213	2.18556562187551	1
13	2006	5101308	Arenápolis (MT)	417080142.993461	-0.154401081602587	0.105507405761768	0.702396253723769	0.0638191137290693	4.89011591923654	0.968	3.2151281800171	0
14	2006	5101407	Aripuanã (MT)	25210143508.5545	-1.29999358168776	0.885964677733797	0.072049914457812	1.91582482973471e-05	5.37730531807552	0.923250986890158	-0.305752910090136	1
15	2006	5101605	Barão de Melgaço (MT)	11212207790.3674	-0.0526490032389281	0.307379239727913	0.145957395797367	9.57254604344103e-06	4.50728128649806	0.915494344062339	-0.573442198194235	0
16	2006	5101704	Barra do Bugres (MT)	6002986912.83897	-0.252098532615888	0.316517753397094	0.405655145904648	0.0769526300977854	4.62085968912866	0.852155256485274	1.67106958896383	1
17	2006	5101803	Barra do Garças (MT)	9111484571.77817	-0.0689104877132764	0.0190887940751052	0.502339786073965	0.0122154146596014	4.64440063429862	1.09357787746295	1.818081321498	0
18	2006	5101852	Bom Jesus do Araguaia (MT)	4290835417.53032	-1.17063794722683	0.358195200946328	0.482550469207828	0.042598214190754	3.90878933556597	1.389	0.0595245176391671	0
19	2006	5101902	Brasnorte (MT)	16020845371.1642	-0.919151889492176	0.544644390028677	0.210373233482749	0.0970937925248544	4.65095633107751	1.19339696743099	-0.283996518684491	0
20	2006	5102504	Cáceres (MT)	24676683685.6617	-0.111562741253067	0.110975568930682	0.278930774968023	0.00124176072622809	4.97375194502629	1.053	1.28338410984561	1
21	2006	5102603	Campinápolis (MT)	6003608642.69423	0	0.00107264861895216	0.455973989178071	0.00715099079301438	4.52176863168984	0.913333333333333	0.756771893202999	0
22	2006	5102637	Campo Novo do Parecis (MT)	9469677470.56241	-0.0685707325002532	0.164569758000609	0.101932377312568	0.391606886608682	3.66200905041414	1.19496010789366	0.978828507848255	0
23	2006	5102678	Campo Verde (MT)	4785574308.98106	-0.0224276896339266	0.00876922664686531	0.312193439704259	0.497244306873787	4.42721591039425	1.07387442154759	1.6235113622256	0
24	2006	5102686	Campos de Júlio (MT)	6812722610.98461	-0.0220559582461821	0.104584627726622	0.107034414517537	0.305561670116999	2.94734209212458	1.13918991229091	-0.518841148729887	1
25	2006	5102694	Canabrava do Norte (MT)	3466434205.0998	-0.964481032514376	0.217372041372943	0.461495659378067	0.0200017575282275	4.86591382106035	1.389	0.596629208486675	0
26	2006	5102702	Canarana (MT)	10923434946.4336	-0.511914107759458	0.204500351723562	0.42052122727338	0.0858414127147887	4.2502895123964	0.965999800212501	0.539322814932542	0
27	2006	5102793	Carlinda (MT)	2425989746.05557	-0.0530897752538738	0.277327713482448	0.652694545267058	0.000840588108186409	5.03756237686872	0.855555555555556	1.37103428645885	0
28	2006	5102850	Castanheira (MT)	3925186555.0629	-1.38359446490108	0.407107632226871	0.512914327522023	1.36718820642399e-05	5.22570954718706	0.955623041461491	0.58603917816885	1
29	2006	5103007	Chapada dos Guimarães (MT)	6635504781.25162	-0.0283062725452409	0.0218443548984848	0.436984148046993	0.0333609640711772	4.03447263625248	0.99175	0.975861806793056	0
30	2006	5103056	Cláudia (MT)	3865235745.42632	-1.22595159326824	0.629567100755929	0.204815831301168	0.0858166115287771	3.99612300639876	0.796325500709667	1.10995647002937	0
31	2006	5103106	Cocalinho (MT)	16577699988.0453	-0.0271921543203894	0.0977590319430324	0.191364786029748	0.0014275881018205	4.74513872335577	0.79625	-1.12351303309139	0
32	2006	5103205	Colíder (MT)	3116467001.38398	-0.707730472322016	0.196631977212776	0.727791445564232	0.00170475223260047	5.13283629233062	1.18181818181818	2.15683794032337	0
33	2006	5103254	Colniza (MT)	28062513530.9064	-1.4424678622633	0.939839620123798	0.0284917521939033	0	5.25227287368384	0.955623041461491	-0.727162883411091	0
34	2006	5103304	Comodoro (MT)	21599797100.7485	-0.246959262099477	0.490179352272814	0.0971737490868714	0.0143927062911701	4.89779337390984	1.057525	-0.135746694118649	1
35	2006	5103353	Confresa (MT)	5825445922.77665	-2.11233835894797	0.412380404004822	0.456128746205623	0.0111006006215975	4.93180805694442	1.11681869147003	1.53193325911554	0
36	2006	5103361	Conquista D'Oeste (MT)	2693976830.5781	-0.671312371230105	0.328464975941046	0.245776024814156	0.00151393887873852	4.49490859089608	1.07378048780488	0.0709298267246555	1
37	2006	5103379	Cotriguaçu (MT)	9460101320.52904	-2.93223889597823	0.889230234356871	0.0642834806910916	0	5.45325993313468	0.955623041461491	0.294203889802346	0
38	2006	5103403	Cuiabá (MT)	3305174780.51732	-0.0178602223322708	0.0438549641086048	0.47552030131385	0	4.26075923346099	0.964966566284562	5.08453188139871	0
39	2006	5103437	Curvelândia (MT)	360292201.302966	0	0.0703033051627826	0.785550066585837	0.0284490069620582	5.17834553276521	1.07142857142857	2.61007511158874	1
40	2006	5103452	Denise (MT)	1283150234.91857	-0.158925905604957	0.122791173383199	0.520105937395594	0.283431805864421	4.71124959646977	1.02411215487863	1.96770902926916	0
41	2006	5103502	Diamantino (MT)	8221920599.491	-0.219960768568638	0.221011619718179	0.237276967945866	0.364847686689902	3.8398428400733	1.224	0.898680733647277	0
42	2006	5103601	Dom Aquino (MT)	2232098338.64409	-0.0240422595778461	0.0196425260751002	0.476397373535018	0.168175605747033	4.53697829000143	1.04360606060606	1.30167973812932	0
43	2006	5103700	Feliz Natal (MT)	11724717228.9568	-1.29942620614503	0.826305078717062	0.0397929251011795	0.0181526042041958	3.18637289486023	0.758382642998028	-0.249914468440652	0
44	2006	5103809	Figueirópolis D'Oeste (MT)	891227869.969231	0	0.0301673785393058	0.941390810545921	0	5.0230878533792	1.10428571428571	1.40356099819173	1
45	2006	5103858	Gaúcha do Norte (MT)	16998807495.4363	-1.00959829791487	0.567269227503836	0.162182906062478	0.022348174956033	4.27269370509731	1.18799077876234	-1.13477907264	0
46	2006	5103908	General Carneiro (MT)	3723529960.74956	0	0	0.447877108907775	0.144123152563964	4.33994587823337	1.11608180339298	0.161234387278985	0
47	2006	5103957	Glória D'Oeste (MT)	836520872.646403	0	0.042597087259937	0.798695386123818	0.00198871943532838	5.00821961585177	1.05882352941176	1.15908302826635	1
48	2006	5104104	Guarantã do Norte (MT)	4754427197.42294	-0.75512095473125	0.497081789617481	0.337671128277131	0.000801398920566796	5.11261856382072	0.853333333333333	1.93561149922126	0
49	2006	5104203	Guiratinga (MT)	5061390942.89037	0	9.54247941718621e-05	0.475533557623113	0.0956368492700217	4.01874733839009	1.09031440917896	0.805194719908553	0
50	2006	5104500	Indiavaí (MT)	594741265.089049	-0.0902319896248068	0.0494471303143946	0.902229664258451	0	4.82043848303223	1.20188256678607	1.25055336149438	1
51	2006	5104526	Ipiranga do Norte (MT)	3480242191.67395	-0.989952066001619	0.322443732899686	0.215599840916427	0.418247037978628	3.61943380131386	1.32090201334626	-0.475605739702428	0
52	2006	5104542	Itanhangá (MT)	2909363737.27539	-2.86089805464123	0.659389965553287	0.231361987745744	0.0575130891964627	2.79373261098428	1.23560869565217	0.366435574059193	0
53	2006	5104559	Itaúba (MT)	4547655221.02447	-1.04198574653495	0.627669556717941	0.254926592099599	0.0187156216761544	4.80704378646362	0.891142604074402	0.339026442180892	0
54	2006	5104609	Itiquira (MT)	8688470393.89928	-0.0111177725664522	0.0341871506418414	0.476810382673574	0.220131896815759	4.03007270847486	0.478704033365546	0.135475138937112	0
55	2006	5104807	Jaciara (MT)	1680851939.5367	-0.00638541520507182	0.00721551918173108	0.498094313071622	0.296921807035837	4.46916505993766	0.982252010723861	2.77394013507649	0
56	2006	5104906	Jangada (MT)	1018910536.43869	0	0	0.458586322109442	0.000210674777585594	4.93728875928394	1.03333333333333	2.10100944601466	1
57	2006	5105002	Jauru (MT)	1363240923.47689	-0.153525527493667	0.0777862672634585	0.878480941422743	0.00090540695701394	5.08125618606735	0.957000446500416	2.23911141422946	1
58	2006	5105101	Juara (MT)	22712783814.1107	-1.14664380795471	0.659798646963428	0.246432727232367	0.000316608840440821	5.09683831107658	0.928993114233704	0.442144128798414	0
59	2006	5105150	Juína (MT)	26293377168.4814	-0.481675146058025	0.759550680423938	0.127023450805365	0.00091028438619437	5.12984386299837	1.17571428571429	0.401805643741529	1
60	2006	5105176	Juruena (MT)	2790284804.47513	-3.5984366345909	0.684049149024557	0.239639339748812	0.000153861534349157	5.26813232962054	0.955623041461491	0.801143804206747	1
61	2006	5105200	Juscimeira (MT)	2301354264.39584	-0.093274970292413	0.016952725850646	0.589264624822319	0.132427139072653	4.71040780022589	0.925167410714286	1.71297424518511	0
62	2006	5105234	Lambari D'Oeste (MT)	1771332252.23973	-0.730139120424086	0.236249994235146	0.577264348570977	0.0546543972300851	5.00295132234302	1.07700831024931	0.737681368442194	1
63	2006	5105259	Lucas do Rio Verde (MT)	3689205739.9699	-0.31856631009812	0.165509017182486	0.179953599188305	0.557331032196322	3.14764233281792	1.28486386127459	1.99868774893567	0
64	2006	5105309	Luciara (MT)	4259977499.16943	-0.0390519742842335	0.0947955182222108	0.0614123789147213	0	5.07766825241446	0.733847234267711	-0.697847789698299	0
65	2006	5105507	Vila Bela da Santíssima Trindade (MT)	13467959499.4041	-0.660251372586512	0.195891840549777	0.357922388617718	0.00273743327077208	5.21845942949758	1.06494382022472	0.0757643277368869	1
66	2006	5105580	Marcelândia (MT)	12322775332.1581	-1.01600258820181	0.768791259775472	0.153732993425255	0.00118453795109683	4.64707037986546	1.04275	0.378700307775759	0
67	2006	5105606	Matupá (MT)	5240362578.81746	-0.988222147111669	0.671786247155705	0.244034546794519	0.00604197996679673	4.96895793649946	0.758419689119171	0.825009820088772	0
68	2006	5105622	Mirassol d'Oeste (MT)	1083938346.75073	-0.321808404363479	0.0900073352512011	0.822591790538342	0.018318324556075	5.07575399907487	1.05933333333333	3.03924972768163	1
69	2006	5105903	Nobres (MT)	3926171069.57785	-0.240564785918626	0.0681099050132108	0.365754153772528	0.0485366792498317	4.2858415141282	0.111726934775262	1.37517335817861	0
70	2006	5106000	Nortelândia (MT)	1358568875.45288	-0.248855643885814	0.265683025519994	0.378063074227158	0.091721080175056	4.52671837538639	0.906491312741313	1.39430822260774	0
71	2006	5106109	Nossa Senhora do Livramento (MT)	4951951351.97701	-0.00216741578608349	0.0188565173389256	0.444331073226027	0.000140882026095421	4.37342578067846	0.967868006274302	0.978539383007559	1
72	2006	5106158	Nova Bandeirantes (MT)	9632621837.59608	-2.88473644448392	0.771129383861031	0.160927958546471	1.67134208834526e-05	5.09315328426472	0.955623041461491	-0.0280693352723248	0
73	2006	5106174	Nova Nazaré (MT)	4052375106.56148	-0.0317826575772197	0.266974323648669	0.237588608163729	0.00769405168848595	4.21197562356317	1.00801526717557	-0.707156475064355	0
74	2006	5106182	Nova Lacerda (MT)	4810763462.31579	-1.21256253699455	0.359306709444293	0.323320262854188	0.00277762715466095	4.64416585416107	1.01397058823529	-0.0286266327558783	1
75	2006	5106190	Nova Santa Helena (MT)	2385100143.06798	-1.02824874386667	0.466311930342161	0.436814466376971	0.0103499873562072	4.7995324765996	1.04272727272727	0.412525719599404	0
76	2006	5106208	Nova Brasilândia (MT)	3290724634.84636	-0.120678188775174	0.0575015261650355	0.531310187877724	0.00769731150025432	4.39778324886049	1.088	0.374587195208504	0
77	2006	5106216	Nova Canaã do Norte (MT)	5979394157.66713	-1.00429548394319	0.44799297029945	0.411859872727017	0.0112276465631183	5.0851395273391	0.815333333333333	0.617814717219314	0
78	2006	5106224	Nova Mutum (MT)	9567742881.88647	-0.636612221368352	0.352122278813071	0.220110778882451	0.31873799738942	3.90820591118216	1.29447240697465	0.650087180855047	0
79	2006	5106232	Nova Olímpia (MT)	1372684527.58484	-0.0781893968825901	0.165253290311351	0.47691622628535	0.138356137783741	4.66628134669609	1.02307879625322	2.61405201768464	0
80	2006	5106240	Nova Ubiratã (MT)	12547664946.9608	-1.21163627484589	0.548127485423666	0.12580830448594	0.178430869701979	2.99870488530872	1.12799855023688	-0.524008729533691	0
81	2006	5106257	Nova Xavantina (MT)	5550496978.61444	-0.129557194144509	0.0459541301320039	0.668167057681996	0.027922475872339	4.33609363193308	0.952	1.14304240122787	0
82	2006	5106265	Novo Mundo (MT)	5814974744.80162	-1.15266527938852	0.56468601373278	0.304731845679813	0.00355305150171799	5.19514769999593	0.815367606412382	0.0766150155709263	0
83	2006	5106273	Novo Horizonte do Norte (MT)	902062323.099604	-1.1065346206502	0.23713155902751	0.700210348658753	0.000594911086371073	5.00586371884819	0.908596406611416	1.21394185302457	0
84	2006	5106281	Novo São Joaquim (MT)	5250026213.08712	-0.00306653826949557	0.023643010057813	0.550085856576396	0.131513604584445	4.40492236333441	1.023	0.509219349442506	0
85	2006	5106299	Paranaíta (MT)	4815974632.95022	-1.89877718932788	0.618963477321571	0.293497021066356	0.00105859056916754	5.42350083713324	0.910377358490566	0.628835386099269	0
86	2006	5106307	Paranatinga (MT)	24252795956.9647	-0.314870296509529	0.263028440030811	0.342907693045526	0.0257804204120347	4.06257137667608	0.78165548098434	-0.431374132722464	0
87	2006	5106315	Novo Santo Antônio (MT)	4410817447.30653	-0.0717829882968767	0.120242588701361	0.0398943082416032	0	4.66309322724044	1.06771565045321	-1.3287671500763	0
88	2006	5106372	Pedra Preta (MT)	4062978440.95274	-0.00132082137379927	0.000409454625877773	0.628169437165194	0.120247577870685	4.61127208689499	1.08172273297117	1.31317570508908	0
89	2006	5106422	Peixoto de Azevedo (MT)	14459278570.442	-1.23034104868652	0.750667631448687	0.150094185067668	0.000827650237879626	4.84572347588629	0.947840531561462	0.28482317434222	0
90	2006	5106455	Planalto da Serra (MT)	2451321217.37277	-0.00218921483160326	0.0162439740504955	0.565977710414367	0.0235559515880501	4.33758675690577	0.846785714285714	0.185855755139646	0
91	2006	5106505	Poconé (MT)	17221836395.3784	0	0.193393517034917	0.161836935061558	0.00195066854106083	4.97624186182395	0.843333333333333	0.598972332707536	1
92	2006	5106653	Pontal do Araguaia (MT)	2746133710.95716	0	0	0.613733109191056	0.00146564297234061	4.36808705746059	0.848972679527387	0.4748138349032	0
93	2006	5106703	Ponte Branca (MT)	689009612.262829	0	0	0.55509853876141	0.000934640446911311	4.27580465674752	0.776190476190476	1.04340162864383	0
94	2006	5106752	Pontes e Lacerda (MT)	8597737198.75369	-0.693455343110153	0.176665706853193	0.415380374695207	0.00378248368969174	5.21607802451463	1.08626262626263	1.57737005011582	1
95	2006	5106778	Porto Alegre do Norte (MT)	3988215170.59805	-0.42654935255094	0.186537970801693	0.316467325635506	0.00776400556535938	4.45447606647371	1.21821917808219	0.850641196344639	0
96	2006	5106802	Porto dos Gaúchos (MT)	6889118037.7309	-1.55483932753979	0.639174505724553	0.237432378273608	0.0723280719248836	4.59530343672515	0.872151656347737	-0.0702134750299123	0
97	2006	5106828	Porto Esperidião (MT)	5831134793.71595	-0.0828281639911902	0.042085910436857	0.654600183151709	0.000837484769244257	4.90374371777768	1.00357142857143	0.623622696725255	1
98	2006	5106851	Porto Estrela (MT)	2064583174.85908	-0.0389894834326235	0.106415296782105	0.44125698050147	0.00792786163129998	4.75535474882757	1.02547169811321	0.707533688295317	1
99	2006	5107008	Poxoréu (MT)	6898100660.49112	-0.0529015005803852	0.0159793650282517	0.500852736377237	0.0840900470254979	4.4669983002659	1.09179104477612	0.937731758093572	0
100	2006	5107040	Primavera do Leste (MT)	5501677088.79855	0	0.00317988276939994	0.317393268200935	0.494237668842717	3.46058202696777	1.01182454963968	2.3376824574946	0
101	2006	5107065	Querência (MT)	17855435867.8191	-1.23316067500633	0.625780203031298	0.162042061401331	0.0685526732542511	3.97183899551559	1.01500224688029	-0.585036994105429	0
102	2006	5107107	São José dos Quatro Marcos (MT)	1292419090.98869	-0.132872534700568	0.0397787150759826	0.91067513470402	0.00328029070042028	5.07272371033403	1.205	2.64715608111193	1
103	2006	5107156	Reserva do Cabaçal (MT)	1346873221.2059	-0.183281959544341	0.244243133044958	0.231692303206596	0.000199219521243849	4.61815935371302	1.09023082620745	0.285546540926028	1
104	2006	5107180	Ribeirão Cascalheira (MT)	11398213241.0489	-0.488236883514337	0.172356565397231	0.282136887604597	0.0119399106710932	4.40699518368772	0.939066666666667	-0.40097565705885	0
105	2006	5107198	Ribeirãozinho (MT)	627937961.49851	0	0	0.712580211983483	0.120672014790199	4.08734101452041	1.12316666666667	1.30946395891296	0
106	2006	5107206	Rio Branco (MT)	563638228.552719	-0.0285633682790237	0.0207560476160908	0.749693206096783	0.00152337964154795	4.97890886631786	1.13223140495868	2.11856201213768	1
107	2006	5107248	Santa Carmem (MT)	3870454163.26032	-1.49328389312761	0.670993321485777	0.197690266928632	0.0843282510492312	3.68904134801911	0.948008307863765	0.102914877936147	0
108	2006	5107263	Santo Afonso (MT)	1178500863.56882	-0.878852535347377	0.230140969618945	0.678628981050879	0.0173038323021764	4.61717039306571	1.08888888888889	0.655536655330065	0
109	2006	5107297	São José do Povo (MT)	449816112.949681	0	0.00023860722689124	0.968029519497759	0.00035791084033686	5.00447243137768	1.15003763281215	1.93867064962187	0
110	2006	5107305	São José do Rio Claro (MT)	4550015484.73963	-1.44363415723131	0.452751506483973	0.242858422643382	0.147052538172876	4.36990874108041	1.18424059310415	1.13641975766618	0
111	2006	5107354	São José do Xingu (MT)	7489681226.42728	-0.76380496468568	0.417326982768791	0.445822783374372	0.0107548897935574	4.68868831134004	1.44	-0.114707695212419	0
112	2006	5107404	São Pedro da Cipa (MT)	345243366.439068	-0.0621760681046207	0.015233136685632	0.665594809059963	0.0641967903180207	4.33175166921925	0.941677726440688	2.34942708764024	0
113	2006	5107578	Rondolândia (MT)	12721889867.4196	-0.766464247813363	0.865940086514177	0.0923047367674868	0.000552596678390493	5.30054117606366	0.955623041461491	-1.11636777851978	0
114	2006	5107602	Rondonópolis (MT)	4702651931.51448	-0.0456463190918549	0.0557455671909284	0.67741419848268	0.15493501857753	4.54132771660203	1.33632234432234	3.56884873952776	0
115	2006	5107701	Rosário Oeste (MT)	7446381967.75945	0	0.00276741646493984	0.398479143696494	0.00713474557367303	4.38249736395142	0.954222222222222	0.873434546293096	0
116	2006	5107743	Santa Cruz do Xingu (MT)	5674855474.82513	-1.07142977278626	0.656276741408595	0.185046229425257	0.000709243009346598	4.52521736180638	0.988833333333333	-1.38820910078048	0
117	2006	5107750	Salto do Céu (MT)	1760790485.02299	-0.13410148891459	0.227393456543579	0.706227204802011	0.00100576116685941	4.76884874560476	1.074	0.558842021507521	1
118	2006	5107768	Santa Rita do Trivelato (MT)	4752549167.64421	-0.151309705442416	0.142073038348995	0.168202191960469	0.271070208123189	3.48871211545034	1.18116848035811	-1.03513674479108	0
119	2006	5107776	Santa Terezinha (MT)	6493065058.17048	-2.41501072206272	0.468100486877024	0.237211576775914	0.00444652898175819	4.71040980295618	1.16475	0.0289819175172018	0
120	2006	5107792	Santo Antônio do Leste (MT)	3416861099.50787	-0.0549704542688061	0.0147791992762705	0.323854504863652	0.317901989958545	3.79432729960436	1.13456680496655	-0.456301961015737	0
121	2006	5107800	Santo Antônio do Leverger (MT)	11775783029.425	-0.0373691021412553	0.094908405023638	0.413534687268798	0.029667421334096	4.49328901305322	0.935281692579383	0.272469604900303	0
122	2006	5107859	São Félix do Araguaia (MT)	16779671870.9517	-0.558724926594055	0.409538654980811	0.212299481123294	0.0179194949267685	4.00999715427601	1.23297587131367	-0.594572094611496	0
123	2006	5107875	Sapezal (MT)	13675831464.3709	-0.0180506438590963	0.21489291514257	0.0689495354887442	0.278988397054422	3.76846122714656	1.27719696104648	-0.136909257540929	1
124	2006	5107883	Serra Nova Dourada (MT)	1506258851.74577	-0.114008956904081	0.17835276195682	0.371740455105366	0.00374091889841513	3.39125892518396	0.981285714285714	-0.151118299765746	0
125	2006	5107909	Sinop (MT)	3957476118.82564	-0.810907817449498	0.360162401863857	0.299751125497009	0.230783280019615	3.95263025061556	0.959240673388272	3.22445065825563	0
126	2006	5107925	Sorriso (MT)	9383408587.03674	-0.273373161405087	0.115422952792416	0.171950574703042	0.541398960761772	3.57909549398048	1.09835983373562	1.63902663228496	0
127	2006	5107941	Tabaporã (MT)	8481632450.51247	-1.67669871491485	0.614760002032291	0.230466983738768	0.0606775119850319	4.46025272387601	0.872157221729553	0.6381173903079	0
128	2006	5107958	Tangará da Serra (MT)	11643864227.2256	-0.0470101508794572	0.0636480572201282	0.343621158737226	0.0703354816246471	4.28614754187991	1.19400233602116	1.7974090483923	1
129	2006	5108006	Tapurah (MT)	4506690302.16389	-1.18720590967361	0.439266186579235	0.223282828608724	0.269258776625272	3.88962629298932	1.1689143193568	0.50787225077128	0
130	2006	5108055	Terra Nova do Norte (MT)	2441915185.96513	-1.13838139703408	0.221434960550491	0.717180280131473	0.00441727144408979	5.11340498764172	0.663553530751708	1.57920761415142	0
131	2006	5108105	Tesouro (MT)	4300625660.64299	0	0	0.492120942155312	0.0619799360942603	3.67057966881814	0.966	-0.651392189940204	0
132	2006	5108204	Torixoréu (MT)	2406438937.2157	0	0	0.696978478122633	0.0233931792266795	4.35290706100121	1.09402693060191	0.577672388434659	0
133	2006	5108303	União do Sul (MT)	4600021652.68864	-2.13141136627624	0.838821784663352	0.0976576056217757	0.0147227210960078	4.49578383641771	0.910062333036509	0.193844354869875	0
134	2006	5108352	Vale de São Domingos (MT)	1894449871.71862	-0.0934801558620878	0.264888768929205	0.389840577264862	0.0175629383740891	4.6744968639739	0.64424778761062	0.547389377861202	1
135	2006	5108402	Várzea Grande (MT)	1052091309.01929	0	0	0.530377370780497	0	3.88432155899069	1.00060066980382	5.4655800237217	1
136	2006	5108501	Vera (MT)	2965402939.14828	-1.47670943982812	0.353975939252918	0.237757458584092	0.301458650106089	3.46411708825257	0.933954743361746	1.32227178990448	0
137	2006	5108600	Vila Rica (MT)	7462108703.19782	-2.50556215739207	0.461644793361974	0.448721443198846	0.00254583525751088	5.17950643054709	1.329	0.956362428686368	0
138	2006	5108808	Nova Guarita (MT)	1118649976.36188	-0.37898452731423	0.14698842932795	0.740794819086879	0.0231708261636422	5.1194072966048	0.91	1.59553037992504	0
139	2006	5108857	Nova Marilândia (MT)	1943536734.36354	-0.806266664269239	0.267144862219347	0.443916067173172	0.0607461185408334	4.75577609501552	1.11015258215962	0.380702139670531	0
140	2006	5108907	Nova Maringá (MT)	11600256452.0528	-1.46556872438657	0.743091455368582	0.127529460306707	0.0437727628476824	3.97619428046329	1.0340964360587	-1.02743705993994	0
141	2006	5108956	Nova Monte Verde (MT)	5171609361.73479	-2.59834740994374	0.614803863196273	0.329058285609928	9.33910810283294e-05	5.28704752528298	0.955623041461491	0.505083803992866	0
142	2007	5100102	Acorizal (MT)	855770301.769697	0.00627092194599225	0.000313546097299612	0.394378281183452	0.00025083687783969	4.85178383686389	0.795914478227598	1.97917289985978	0
143	2007	5100201	Água Boa (MT)	7538490631.11864	-0.0035593788124797	0.0147998971022904	0.697026034090263	0.0356080256400464	4.38193875841659	0.756	0.679054745871489	0
144	2007	5100250	Alta Floresta (MT)	8989809938.9809	-0.57605693495559	0.469328210188015	0.434251416925849	0.00023878007666553	5.23415642713879	0.809852216748769	1.66001681658778	1
145	2007	5100300	Alto Araguaia (MT)	5416771829.75659	-0.00594428076510333	0.00354675418984502	0.566390885568268	0.0401338022990564	3.94833401030655	0.587990160613515	0.785608772664423	1
146	2007	5100359	Alto Boa Vista (MT)	2249230352.46303	-1.18818485736211	0.347031099404255	0.438077553534652	0.00376974312175127	4.63415985251405	0.9	0.707611339873261	1
147	2007	5100409	Alto Garças (MT)	3878997168.47176	0	0	0.398466476483642	0.248858238281639	3.61870262252395	0.735	0.767403185200209	1
148	2007	5100508	Alto Paraguai (MT)	1851490565.5633	-0.0579691721460468	0.0636791356024322	0.418508438308384	0.0252745590556763	4.52442892925578	0.735012285012285	1.12482596469591	0
149	2007	5100607	Alto Taquari (MT)	1445052436.27462	0	0	0.384923393534312	0.431938638706955	3.82825884348935	0.819	1.34691278531247	1
150	2007	5100805	Apiacás (MT)	20574049545.3427	-0.352912158810845	0.871087890940919	0.0544601105972753	0.000177369008123699	5.18432354537404	0.759772616539504	-1.17904632039373	1
151	2007	5101001	Araguaiana (MT)	6445934205.63248	-0.0291387409212519	0.0808225419610037	0.463830477984487	0.00613578630256074	4.4399649678519	0.795302771510514	-0.623337725392283	1
152	2007	5101209	Araguainha (MT)	690645221.841412	0	0	0.441970397770495	0	4.53608922958758	0.736666666666667	0.636332054984989	1
153	2007	5101258	Araputanga (MT)	1615840730.15727	-0.0132846478392043	0.213251809438846	0.722718054072377	3.32116195980137e-05	5.12331673856914	0.897774959475647	2.19422428436032	0
154	2007	5101308	Arenápolis (MT)	417080142.993461	-0.321668920005388	0.103963394945742	0.71140298348392	0.0186567973603126	4.804908217834	0.675	3.1938207630256	0
155	2007	5101407	Aripuanã (MT)	25210143508.5545	-0.184983530782165	0.872964741916919	0.0901331721562524	4.89599678709982e-05	5.24501307304695	0.691437875633949	-0.263417709167612	0
156	2007	5101605	Barão de Melgaço (MT)	11212207790.3674	-0.0358970476629042	0.306852749695524	0.109864110940573	0.000349397930585598	4.80381509493718	0.65700322310078	-0.612985799361996	0
157	2007	5101704	Barra do Bugres (MT)	6002986912.83897	-0.155550158422567	0.313996768070936	0.366356381742256	0.089235728814602	4.57808247976177	0.767537122375832	1.69646257502623	0
158	2007	5101803	Barra do Garças (MT)	9111484571.77817	-0.0265040337358762	0.0183996891979724	0.51269402858678	0.0144064147817671	4.49886652587768	1.08325787302546	1.83093333057939	1
159	2007	5101852	Bom Jesus do Araguaia (MT)	4290835417.53032	-0.285155397401402	0.34648882147406	0.503962137644284	0.0292409350493197	4.16351996451577	0.806388888888889	0.0917191529605303	0
160	2007	5101902	Brasnorte (MT)	16020845371.1642	-0.843784114296922	0.535452871133755	0.214697668939507	0.0960553920666089	4.5317289663323	0.670797413793103	-0.251046220855137	1
161	2007	5102504	Cáceres (MT)	24676683685.6617	-0.0732878046828139	0.109859941518151	0.253723684639284	0.00179848707634086	5.00307250890703	0.858455354579386	1.29828588745351	0
162	2007	5102603	Campinápolis (MT)	6003608642.69423	0	0.00107264861895216	0.449940340696465	0.00276207019380181	4.48929481662527	0.81824088586868	0.761994244212305	1
163	2007	5102637	Campo Novo do Parecis (MT)	9469677470.56241	-0.0980391464673043	0.163884050675607	0.103366128992118	0.382290334192945	3.59414999201258	0.672841189267585	1.03138677437881	0
164	2007	5102678	Campo Verde (MT)	4785574308.98106	-0.0280346120424083	0.00854494975052604	0.311015985998477	0.486422946625417	3.97168948504606	0.715	1.67436569268461	0
165	2007	5102686	Campos de Júlio (MT)	6812722610.98461	-0.0606538851769975	0.10436406814416	0.106191561827415	0.305758598315626	3.14253487393811	0.774000514288952	-0.46858414943372	1
166	2007	5102694	Canabrava do Norte (MT)	3466434205.0998	-1.18741083778255	0.2077272310478	0.473091105499308	0.00870045490004944	4.91581656241045	0.864	0.633280484278704	0
167	2007	5102702	Canarana (MT)	10923434946.4336	-0.225006392853962	0.199381210645967	0.445232628060616	0.0633358606260548	4.19256960280021	0.735837074833721	0.570696082435861	0
168	2007	5102793	Carlinda (MT)	2425989746.05557	-0.112815772414493	0.276796815729909	0.640019361425194	0	4.95547495583531	0.745895830971533	1.31818126038162	0
169	2007	5102850	Castanheira (MT)	3925186555.0629	-0.0437500226055695	0.39327168757786	0.523455348593552	1.36718820642399e-05	5.1743117840727	0.759772616539504	0.567001889572386	1
170	2007	5103007	Chapada dos Guimarães (MT)	6635504781.25162	-0.029115023189391	0.0215612921730324	0.426082189363855	0.0363129039223238	4.02872417591901	0.697743434682793	0.994598113179399	0
171	2007	5103056	Cláudia (MT)	3865235745.42632	-0.524812799836239	0.617307584823246	0.23155629300711	0.0665595915982781	3.87355053123964	0.70740350877193	1.13894887923532	0
172	2007	5103106	Cocalinho (MT)	16577699988.0453	-0.0152146577745039	0.0974871103998285	0.191086390164087	0.00129486449144717	4.70287661632155	0.730769230769231	-1.12240047966679	0
173	2007	5103205	Colíder (MT)	3116467001.38398	0.473542286833465	0.189554672489556	0.735092606641228	0.00168753251307926	5.0148379755055	0.6975	2.14938578570768	0
174	2007	5103254	Colniza (MT)	28062513530.9064	-0.929581900896471	0.925414941501165	0.0467850672812835	3.44218766018027e-05	5.0109653593546	0.759772616539504	-0.684790697458926	0
175	2007	5103304	Comodoro (MT)	21599797100.7485	-0.272798058134039	0.487709759651819	0.0937178101172499	0.0176498852912951	4.92612391643541	0.720004120313144	-0.100066755114195	1
176	2007	5103353	Confresa (MT)	5825445922.77665	-3.42506498847297	0.391257020415342	0.477556129646151	0.0113401156557564	4.99177493047755	0.836403918829711	1.59096135581888	0
177	2007	5103361	Conquista D'Oeste (MT)	2693976830.5781	-0.103585291703161	0.321751852228745	0.267030929861709	0.00543822781441601	4.32861833422674	0.876	0.089769226183695	1
178	2007	5103379	Cotriguaçu (MT)	9460101320.52904	-0.958692925943735	0.859907845397089	0.102296506115642	0	5.26594064376097	0.759772616539504	0.347425066281319	1
179	2007	5103403	Cuiabá (MT)	3305174780.51732	-0.00324731315132266	0.0436763618852821	0.425836410098622	3.24731315132209e-05	4.40255131387231	0.678264856305141	5.10136394632536	0
180	2007	5103437	Curvelândia (MT)	360292201.302966	-0.148947680429623	0.0703033051627826	0.775570571997053	0.0248742626317472	5.17296085322479	0.81	2.62365594259737	0
181	2007	5103452	Denise (MT)	1283150234.91857	-0.1421968629097	0.121201914327149	0.516049144541993	0.273352557640528	4.63492890196182	0.766202001576118	2.00081505762838	0
182	2007	5103502	Diamantino (MT)	8221920599.491	-0.212781040217731	0.218812012032492	0.251747384085826	0.34331502866296	3.7857008108504	0.72	0.91293789466495	0
183	2007	5103601	Dom Aquino (MT)	2232098338.64409	-0.0216380336200614	0.0194021034793217	0.456875058757807	0.168608366419434	4.57995766499168	0.642687747035573	1.29691462434161	1
184	2007	5103700	Feliz Natal (MT)	11724717228.9568	-0.613325507655613	0.813310816655612	0.0524713702967474	0.0189902054571882	3.13606822405458	0.733209226562727	-0.204425326824159	0
185	2007	5103809	Figueirópolis D'Oeste (MT)	891227869.969231	-0.00602143284217666	0.0301673785393058	0.92127922485305	0	5.01985329436666	1.02451612903226	1.36877488210631	0
186	2007	5103858	Gaúcha do Norte (MT)	16998807495.4363	-0.681273648186455	0.557173244524687	0.174671870623301	0.017650606890688	4.15872696802016	0.7566	-1.10698948213844	1
187	2007	5103908	General Carneiro (MT)	3723529960.74956	0	0	0.45489590643764	0.151876978171906	4.13057790600361	0.678600445551042	0.162376591857762	1
188	2007	5103957	Glória D'Oeste (MT)	836520872.646403	-0.128304479698606	0.042597087259937	0.768415528914947	0.000898131357890237	4.90785955228228	0.944371903160975	1.11106151084786	0
189	2007	5104104	Guarantã do Norte (MT)	4754427197.42294	0.492126661080454	0.489530580070168	0.339285213427005	0.000101585778663397	5.07188633697087	0.671428571428571	1.96111826931465	0
190	2007	5104203	Guiratinga (MT)	5061390942.89037	0	9.54247941718621e-05	0.462449758066659	0.0927528999350499	4.05234395894158	0.694396825396825	0.783951507644925	1
191	2007	5104500	Indiavaí (MT)	594741265.089049	-0.0631623927373657	0.0485448104181465	0.889777649690228	0	4.71736782098134	1.02340360877008	1.25199671031363	0
192	2007	5104526	Ipiranga do Norte (MT)	3480242191.67395	-1.53118754133895	0.31254421223967	0.180211367528986	0.445709726912411	2.92850211142172	0.725	-0.442413331380497	0
193	2007	5104542	Itanhangá (MT)	2909363737.27539	-3.40504049572387	0.630780985006874	0.230089247798805	0.0741693815455344	3.17250378916995	0.66	0.399248454560968	1
194	2007	5104559	Itaúba (MT)	4547655221.02447	-0.526303106403839	0.617249699252592	0.257652511776265	0.01982487037575	4.66504994871663	0.78	0.355804837958303	0
195	2007	5104609	Itiquira (MT)	8688470393.89928	-0.00185296209440858	0.0340759729161769	0.41840501745781	0.257388787994004	4.085160786662	0.64979754601227	0.148853932740967	0
196	2007	5104807	Jaciara (MT)	1680851939.5367	-0.0415051988329663	0.00715166502968036	0.474851401725161	0.32840190399684	4.44251613479406	0.697742448330684	2.79466702730221	0
197	2007	5104906	Jangada (MT)	1018910536.43869	0	0	0.382638064789835	0.000316012166378391	5.05811937235076	0.82	2.12637827923094	0
198	2007	5105002	Jauru (MT)	1363240923.47689	-0.125969663584548	0.0762510119885218	0.879346982859887	0.000157462079480685	4.98002792232315	0.836050870640484	2.2354310530023	0
199	2007	5105101	Juara (MT)	22712783814.1107	-0.479166215234314	0.648332208883881	0.253253993817089	0.00129006288716932	5.04628225938496	0.695738249409248	0.465246820404855	0
200	2007	5105150	Juína (MT)	26293377168.4814	-0.151646031152997	0.754733928963358	0.131129935525148	0.000698020762507791	5.04188660858496	0.7075	0.407641594435094	1
201	2007	5105176	Juruena (MT)	2790284804.47513	-0.657758059342648	0.648064782678648	0.280354948275957	0	5.28231940812902	0.759772616539504	0.833274446621416	1
202	2007	5105200	Juscimeira (MT)	2301354264.39584	-0.0186549940584825	0.0160199761477219	0.580520096357405	0.145415678685872	4.62214939806058	0.661633403361345	1.72272129104521	0
203	2007	5105234	Lambari D'Oeste (MT)	1771332252.23973	-0.296903044819759	0.228948603030905	0.55663261657891	0.0653489660894089	4.95551027494495	0.827843137254902	0.690981351006797	0
204	2007	5105259	Lucas do Rio Verde (MT)	3689205739.9699	-0.216741462121557	0.162323354081504	0.128939350352044	0.595849917545172	3.48661232572428	0.822961411638891	2.04960262909474	0
205	2007	5105309	Luciara (MT)	4259977499.16943	-0.00881818774160155	0.0944049984793685	0.0578725064070214	5.038964423772e-05	5.10036506100147	0.549590284664687	-0.729961740345424	0
206	2007	5105507	Vila Bela da Santíssima Trindade (MT)	13467959499.4041	-0.185683246605498	0.189289326823912	0.395939638743536	0.00393680359755868	5.09730195006673	1.02295302013423	0.0984941256132268	1
207	2007	5105580	Marcelândia (MT)	12322775332.1581	-0.459008456050029	0.758631233893454	0.163139618331024	0.000962437085266177	4.53959272459906	0.66425	0.413538665825066	0
208	2007	5105606	Matupá (MT)	5240362578.81746	-0.832564358136572	0.661904025684588	0.250434949301719	0.00207885073433854	4.98745601981632	0.655	0.834994925515769	0
209	2007	5105622	Mirassol d'Oeste (MT)	1083938346.75073	-0.128723361745392	0.0867892512075663	0.784271835926444	0.0345572717301091	5.10727147675843	0.87	3.03836606217986	0
210	2007	5105903	Nobres (MT)	3926171069.57785	-0.0656085779778061	0.0657042571540245	0.347889484727321	0.0435886989940055	4.32483584646427	0.835225505443235	1.38152747602412	0
211	2007	5106000	Nortelândia (MT)	1358568875.45288	-0.383158689792438	0.263194469081136	0.378379081393997	0.0880079959646963	4.53637785648038	0.775517147523135	1.33450473126032	0
212	2007	5106109	Nossa Senhora do Livramento (MT)	4951951351.97701	-0.00650224735825019	0.0188348431810647	0.39556421803915	6.50224735825019e-05	4.18491918074111	0.724852296564064	0.99255830418689	0
213	2007	5106158	Nova Bandeirantes (MT)	9632621837.59608	-1.78499335035274	0.742282019416192	0.196159849768789	7.79959641227789e-05	5.04822202966312	0.759772616539504	0.0172269396428514	1
214	2007	5106174	Nova Nazaré (MT)	4052375106.56148	-0.0860780309383159	0.266656497072897	0.237164839396032	0.00525738127423222	4.35593069356772	0.81	-0.705656099689121	0
215	2007	5106182	Nova Lacerda (MT)	4810763462.31579	-0.394891571385537	0.347181084074348	0.346902205845968	0.00755202242451992	4.48760616337981	0.99	-0.00453417413605628	1
216	2007	5106190	Nova Santa Helena (MT)	2385100143.06798	0.517499367810357	0.456029442903495	0.447096953815638	0.00985498796091033	4.82325675365394	0.568	0.431222992348145	0
217	2007	5106208	Nova Brasilândia (MT)	3290724634.84636	-0.0342465130307929	0.0562947442772837	0.540165357675686	0.00461512532748299	4.37969036810895	0.54	0.336252007120816	0
218	2007	5106216	Nova Canaã do Norte (MT)	5979394157.66713	-0.563626062481077	0.437950015460018	0.415683196017096	0.0112366215004189	5.04697818237259	0.826303317535545	0.610938728851016	0
219	2007	5106224	Nova Mutum (MT)	9567742881.88647	-0.482366969494963	0.345756156599388	0.207647762531081	0.325395783352101	4.05528537432323	0.806470620394725	0.695366464596826	0
220	2007	5106232	Nova Olímpia (MT)	1372684527.58484	-0.0469136381295532	0.164471396342525	0.414912034557457	0.136479592258559	4.78080916276232	0.808568561187916	2.6568205771761	0
221	2007	5106240	Nova Ubiratã (MT)	12547664946.9608	-0.990094590987738	0.536011122675207	0.136025738515615	0.17572789008425	3.32186572272303	0.729042062511664	-0.481970785481545	0
222	2007	5106257	Nova Xavantina (MT)	5550496978.61444	-0.087016025917954	0.0446585581905589	0.659107722539205	0.0357635866522791	4.26034928095268	0.629996971532405	1.138667034432	1
223	2007	5106265	Novo Mundo (MT)	5814974744.80162	0.323927552494295	0.553159360938895	0.307491228534394	0.000452206554764108	5.17980038502171	0.702057613168724	0.112595746507956	1
224	2007	5106273	Novo Horizonte do Norte (MT)	902062323.099604	-0.380743095277485	0.226066212821008	0.702471010786964	0.00255811767139562	4.91992159468824	0.680462819013245	1.18555457369918	1
225	2007	5106281	Novo São Joaquim (MT)	5250026213.08712	0.00204435884633038	0.023612344675118	0.544647862045157	0.145752563949137	4.36085021275584	0.655566666666667	0.532749846852701	1
226	2007	5106299	Paranaíta (MT)	4815974632.95022	-1.88763413070505	0.599975705428293	0.310891335576572	0.000612868224254891	5.40031186066598	0.826	0.604175988192005	1
227	2007	5106307	Paranatinga (MT)	24252795956.9647	-0.23543358783285	0.259879737065715	0.348198310606695	0.0160488704187184	4.02676571371952	0.590404255319149	-0.426625034038781	1
228	2007	5106315	Novo Santo Antônio (MT)	4410817447.30653	-0.0340665029205512	0.119524758818393	0.0402836397035523	3.64998245577339e-05	4.69441367171998	0.744750580882903	-1.33133894746467	0
229	2007	5106372	Pedra Preta (MT)	4062978440.95274	0	0.00039624641213978	0.566949366489598	0.152171830475414	4.69681782845691	0.7296	1.3308265028904	0
230	2007	5106422	Peixoto de Azevedo (MT)	14459278570.442	-0.554117401414477	0.738364220961822	0.164936217808837	0.000630944127531553	4.72779578428948	0.671	0.21781246405926	0
231	2007	5106455	Planalto da Serra (MT)	2451321217.37277	-0.00875685932641248	0.0162220819021795	0.548376423168278	0.0148209844099535	4.16705825338252	0.5162	0.190249880851109	0
232	2007	5106505	Poconé (MT)	17221836395.3784	-0.00218125875198574	0.193393517034917	0.131274383862317	0.00138042518161333	5.13920732670166	0.633958535069708	0.602252642660254	0
233	2007	5106653	Pontal do Araguaia (MT)	2746133710.95716	0	0	0.646563511771486	0.000840301970808617	4.15274655128832	0.635809627435055	0.502072001529103	1
234	2007	5106703	Ponte Branca (MT)	689009612.262829	0	0	0.557357253174779	7.7886703909276e-05	4.15661958739217	0.504761904761905	1.0315732572574	1
235	2007	5106752	Pontes e Lacerda (MT)	8597737198.75369	-0.136069545272739	0.169731153422091	0.451969350584601	0.00342046379859913	5.07181441198595	0.936	1.5963330384922	0
236	2007	5106778	Porto Alegre do Norte (MT)	3988215170.59805	-0.364652601076671	0.182272477276184	0.32089428894747	0.00757562414782899	4.44835631563529	0.760319708619992	0.864256979504136	0
237	2007	5106802	Porto dos Gaúchos (MT)	6889118037.7309	-1.52913306611251	0.623626112449156	0.22777305579791	0.0838647304623907	4.48554659117874	0.782987012987013	-0.0491049183856361	0
238	2007	5106828	Porto Esperidião (MT)	5831134793.71595	-0.0717844087923644	0.0412576287969451	0.675841005650783	0.000377328302626533	4.83428029061707	0.9	0.638132236303619	0
239	2007	5106851	Porto Estrela (MT)	2064583174.85908	-0.0389894834326221	0.106025401947779	0.395483326951571	0.00652424022772556	4.8511969824678	0.729230769230769	0.685082534067626	0
240	2007	5107008	Poxoréu (MT)	6898100660.49112	-0.00855759568212123	0.0154503500224479	0.508889096685993	0.0791266415298676	4.41859496525513	0.711200980392157	0.912848991776111	1
241	2007	5107040	Primavera do Leste (MT)	5501677088.79855	0	0.00317988276939994	0.340891236272973	0.460634306448291	3.33539369602358	0.700559090909091	2.39029109156091	1
242	2007	5107065	Querência (MT)	17855435867.8191	-0.900150188068221	0.613448596281235	0.186146250076814	0.0551661325609093	4.06544716977081	0.8904	-0.537813496204451	0
243	2007	5107107	São José dos Quatro Marcos (MT)	1292419090.98869	-0.0456749338033207	0.038449989728977	0.880571201060923	0.00635296806537092	5.0275435260237	1.14903225806452	2.63274430245062	0
244	2007	5107156	Reserva do Cabaçal (MT)	1346873221.2059	-0.215157082943354	0.242410313449515	0.221253200293418	0	4.61112553627738	0.863915749703629	0.220412604468693	0
245	2007	5107180	Ribeirão Cascalheira (MT)	11398213241.0489	-0.200567900074358	0.167474196562088	0.297640880443678	0.00462812783504912	4.34739271378499	0.700842105263158	-0.393405795800266	0
246	2007	5107198	Ribeirãozinho (MT)	627937961.49851	0	0	0.742833677447881	0.0944352523676839	4.06061668397905	0.672	1.33577010034685	1
247	2007	5107206	Rio Branco (MT)	563638228.552719	0	0.0204704139333005	0.731317439170611	0	4.86776208615966	0.886666666666667	2.10308781555508	0
248	2007	5107248	Santa Carmem (MT)	3870454163.26032	-1.13833433264418	0.656060482554501	0.183755723636215	0.104432815998489	3.81624576336665	0.747312661498708	0.131409452830766	0
249	2007	5107263	Santo Afonso (MT)	1178500863.56882	-0.865191615108818	0.221352444265472	0.679539709066783	0.0106099813852818	4.5612286138733	0.794545454545455	0.60679054305377	0
250	2007	5107297	São José do Povo (MT)	449816112.949681	0	0.00023860722689124	0.965046929161619	0.0017895542016843	4.94684315185431	0.716498726809564	1.9428206954824	0
251	2007	5107305	São José do Rio Claro (MT)	4550015484.73963	-0.908168546624274	0.43831516491166	0.258167549572191	0.13883184366642	4.28889971325797	0.839999039177536	1.15445589845353	0
252	2007	5107354	São José do Xingu (MT)	7489681226.42728	-0.706483766585453	0.409688933121934	0.455080156867561	0.00391933692010385	4.65369889704348	1.03683333333333	-0.0680447509701219	0
253	2007	5107404	São Pedro da Cipa (MT)	345243366.439068	-0.0155440170261553	0.0146113760045858	0.648496390331193	0.0750776022363293	4.16223424953038	0.705237964483672	2.35576406986043	1
254	2007	5107578	Rondolândia (MT)	12721889867.4196	-0.0257316010548405	0.858275444036044	0.104571539368705	0.000366991687175366	5.30617711196438	0.759772616539504	-1.0738381693519	0
255	2007	5107602	Rondonópolis (MT)	4702651931.51448	-0.00228231595459377	0.0552891040000098	0.638329537760278	0.188017188339352	4.56205948875402	0.730797101449275	3.58657713007973	0
256	2007	5107701	Rosário Oeste (MT)	7446381967.75945	0	0.00276741646493984	0.369305961795253	0.00306289582708186	4.35882094081328	0.87	0.864649222006128	0
257	2007	5107743	Santa Cruz do Xingu (MT)	5674855474.82513	-1.04684268179558	0.645562443680732	0.190635064338908	0.00127663741682388	4.61760250277794	0.777538461538462	-1.34197803289622	0
258	2007	5107750	Salto do Céu (MT)	1760790485.02299	-0.243820888935617	0.226052441654433	0.689312130632102	0.00237725366712225	4.6406497167653	0.918	0.454887899763555	0
259	2007	5107768	Santa Rita do Trivelato (MT)	4752549167.64421	-0.0632339067520578	0.140559941294571	0.177111397751072	0.26032044397534	3.36753389268785	0.600602486047692	-0.991664237549116	0
260	2007	5107776	Santa Terezinha (MT)	6493065058.17048	-1.74637839004741	0.443950379656397	0.276445169854736	0.00495895425474891	4.52664038866672	0.784	0.0401402569022715	1
261	2007	5107792	Santo Antônio do Leste (MT)	3416861099.50787	-0.0125646752614413	0.0142294947335824	0.355564604054715	0.291641818662132	3.69168241515918	0.719320543565148	-0.433018553585153	1
262	2007	5107800	Santo Antônio do Leverger (MT)	11775783029.425	-0.0223303171331929	0.0945347140022254	0.379346516017125	0.0285691343077493	4.52227897894744	0.612198837668566	0.272792884248801	0
263	2007	5107859	São Félix do Araguaia (MT)	16779671870.9517	-0.443270033348219	0.40395140571487	0.214899614868692	0.0120572007627908	4.11978715004445	0.782968197879859	-0.598142560941777	0
264	2007	5107875	Sapezal (MT)	13675831464.3709	-0.039240530128477	0.214712408703979	0.0751613114080819	0.26968446736096	3.6253780245098	1.06445537788711	-0.0774987372165453	1
265	2007	5107883	Serra Nova Dourada (MT)	1506258851.74577	-0.00712555980650437	0.177212672387779	0.363296666734657	0.00245831813324422	4.55172422110298	0.702784481613376	-0.113234981863444	0
266	2007	5107909	Sinop (MT)	3957476118.82564	-1.06448601454491	0.352053323689362	0.32567847912516	0.201221757577477	3.81295456140145	0.729	3.26751438387093	0
267	2007	5107925	Sorriso (MT)	9383408587.03674	-0.276804623682142	0.112689221178365	0.145951528850583	0.549897549001269	3.82335665655924	0.81000003352004	1.68526537447365	0
268	2007	5107941	Tabaporã (MT)	8481632450.51247	-1.48245475058321	0.597993014883143	0.211934717565238	0.0841512939938399	4.60361554476529	0.806402298850575	0.694780854870044	0
269	2007	5107958	Tangará da Serra (MT)	11643864227.2256	-0.0253486107683351	0.0631779557113336	0.339169020918642	0.0643486006449985	4.24472371612905	0.8496	1.82619689594243	0
270	2007	5108006	Tapurah (MT)	4506690302.16389	-0.940714813081394	0.427394127482499	0.208171852687202	0.277963365591886	4.41382232416272	0.823203459662826	0.540967851726627	1
271	2007	5108055	Terra Nova do Norte (MT)	2441915185.96513	0.0769176619617626	0.21005114658015	0.724542399204956	0.00142847086500416	4.9809451556106	0.761617900172117	1.55078104255027	0
272	2007	5108105	Tesouro (MT)	4300625660.64299	0	0	0.512535513415673	0.0556284588500528	3.60380227415341	0.726172413793103	-0.725431544397395	1
273	2007	5108204	Torixoréu (MT)	2406438937.2157	0	0	0.703311807865604	0.0295704057717608	4.31423892473759	0.809988083631243	0.554552698600204	1
274	2007	5108303	União do Sul (MT)	4600021652.68864	-0.709303837272003	0.817507671000589	0.127779686342768	0.00871463760595705	4.20398430942649	0.81	0.237641860855333	0
275	2007	5108352	Vale de São Domingos (MT)	1894449871.71862	-0.00849819598746471	0.263953967370584	0.371399491972068	0.022180291527277	4.81025836615602	0.678942271350941	0.566143708543224	0
276	2007	5108402	Várzea Grande (MT)	1052091309.01929	0	0	0.46085396662837	0	3.9939952721279	0.772426148282032	5.48944780855894	0
277	2007	5108501	Vera (MT)	2965402939.14828	-1.02428620458667	0.339208844854637	0.19338378767161	0.352745348053061	3.45379908836476	0.763200699428664	1.3552471533179	0
278	2007	5108600	Vila Rica (MT)	7462108703.19782	-3.1556850593101	0.436589171788053	0.469411748384888	0.00199927175589838	5.16992898846618	0.864	0.991279703568744	1
279	2007	5108808	Nova Guarita (MT)	1118649976.36188	0.527699974741332	0.143198584054807	0.762718354401133	0.00105539994948267	5.0598544296287	0.745	1.59098780829072	0
280	2007	5108857	Nova Marilândia (MT)	1943536734.36354	-1.10723606976701	0.259082195576654	0.450128738387575	0.0549476254073902	4.65214741400961	0.783990345937249	0.397093090763745	0
281	2007	5108907	Nova Maringá (MT)	11600256452.0528	-1.01914390777262	0.728435768124717	0.132942072072907	0.0435183238330319	3.96418539656807	0.643834539163259	-1.01880391279524	0
282	2007	5108956	Nova Monte Verde (MT)	5171609361.73479	-1.31058817043088	0.588820389096836	0.364681794628845	0.000155651801713882	5.1982142649158	0.759772616539504	0.540955409170741	1
283	2008	5100102	Acorizal (MT)	855770301.769697	-0.00627092194599225	0.000376255316759535	0.312229203690954	0	5.01249307339979	1.13995807127883	1.8659410934381	1
284	2008	5100201	Água Boa (MT)	7538490631.11864	-0.00427125457497557	0.0147643033141656	0.675057548059639	0.0270583977324702	4.4068845136416	1.16100112065745	0.923943202300495	0
285	2008	5100250	Alta Floresta (MT)	8989809938.9809	-1.539534544301	0.463567640838459	0.431380086503946	4.17865134164677e-05	5.26284139099917	1.06651054280574	1.69858166021442	0
286	2008	5100300	Alto Araguaia (MT)	5416771829.75659	-0.00594428076510339	0.00348731138219399	0.564161780281355	0.0269672204043524	3.94730507737049	1.16475890685363	0.934443657161744	0
287	2008	5100359	Alto Boa Vista (MT)	2249230352.46303	-2.4670344227157	0.335149250830634	0.433854486872944	0.00274380037342656	4.65882769307073	0.996	0.803837361818572	0
288	2008	5100409	Alto Garças (MT)	3878997168.47176	0	0	0.410737838355769	0.239367647250885	3.59828063367786	1.19508450704225	0.856208070173439	0
289	2008	5100508	Alto Paraguai (MT)	1851490565.5633	-0.104344509862885	0.0630994438809717	0.393204894666634	0.0171878595413028	4.39354611733186	1.05007473841555	1.4812904340136	1
290	2008	5100607	Alto Taquari (MT)	1445052436.27462	0	0	0.39220221506183	0.419349248411911	3.80651056062849	1.09116065603276	1.43323410361973	0
291	2008	5100805	Apiacás (MT)	20574049545.3427	-0.645310185438279	0.867558769352811	0.0548487573944875	0	5.16015871098174	1.11187329753594	-0.953882056090835	1
292	2008	5101001	Araguaiana (MT)	6445934205.63248	-0.107397073681184	0.0805311545517911	0.449719002024052	0.0048370309929278	4.51184395673797	1.15585344971831	-0.773541728296129	0
293	2008	5101209	Araguainha (MT)	690645221.841412	0	0	0.424176582529734	0	4.53824097280648	1.07090096006502	0.480775534297396	0
294	2008	5101258	Araputanga (MT)	1615840730.15727	-0.152773450150864	0.213118962960454	0.694953140088437	0.000564597533166233	5.13326136361968	1.3047814255818	2.25028240039547	0
295	2008	5101308	Arenápolis (MT)	417080142.993461	-0.55327054240927	0.100746705745688	0.699050896955713	0.0187854649283148	4.98609844714175	1.05006588324379	3.16387541740647	1
296	2008	5101407	Aripuanã (MT)	25210143508.5545	-0.83295806208354	0.871114906609097	0.0713580888248522	0	5.37671675720141	1.00490138151975	-0.27755809865601	0
297	2008	5101605	Barão de Melgaço (MT)	11212207790.3674	-0.131622508097314	0.306493779218895	0.0823669724307884	0.000196237193890541	5.11094623167983	1.05764819609371	-0.386358038494681	0
298	2008	5101704	Barra do Bugres (MT)	6002986912.83897	-0.314676182555994	0.31244126648671	0.328184015278787	0.088842383586407	4.71938473954229	1.1124	1.68867518551713	0
299	2008	5101803	Barra do Garças (MT)	9111484571.77817	-0.0659655950759572	0.0181346488606136	0.491378895677862	0.0140294685241902	4.54056810508089	1.25385781206944	1.76533068187606	0
300	2008	5101852	Bom Jesus do Araguaia (MT)	4290835417.53032	-0.964275488581075	0.343637267500046	0.487690770450458	0.0308543142714592	4.23165555941939	0.9	0.0520305438417592	0
301	2008	5101902	Brasnorte (MT)	16020845371.1642	-0.930540797743898	0.527015029990786	0.248837596263502	0.0608301687798025	4.34992630692212	1.248	-0.136620690942367	0
302	2008	5102504	Cáceres (MT)	24676683685.6617	-0.1172169932464	0.109127063471323	0.233153080945078	0.00120479061704091	4.97438456470277	1.035	1.22703914758082	0
303	2008	5102603	Campinápolis (MT)	6003608642.69423	0	0.00107264861895216	0.446338029084484	0.00117097474235611	4.4555748362429	1.18919056302997	0.822550267474313	0
304	2008	5102637	Campo Novo do Parecis (MT)	9469677470.56241	-0.0725376343804346	0.162903659210934	0.160285503970015	0.328793828837375	3.34747891860365	1.236	0.857477890634277	0
305	2008	5102678	Campo Verde (MT)	4785574308.98106	-0.0112138448169633	0.00826460363010196	0.359998060158973	0.429725747230851	3.75059756175022	1.147125	1.68956314008715	1
306	2008	5102686	Campos de Júlio (MT)	6812722610.98461	-0.00787712794506385	0.10375752929239	0.188672968540186	0.223048754892448	2.42770694801799	1.28544201055489	-0.356445531397014	0
307	2008	5102694	Canabrava do Norte (MT)	3466434205.0998	-1.00628037100216	0.195853122669974	0.487906648807755	0.00857660500823379	4.63873626038112	0.936	0.431537238342172	0
308	2008	5102702	Canarana (MT)	10923434946.4336	-0.183247564485871	0.197131146717427	0.427546536045894	0.0498698666781789	4.34355425381285	1.23	0.453010046575855	0
309	2008	5102793	Carlinda (MT)	2425989746.05557	-1.44006015376145	0.275668658005764	0.632697396588097	0	5.03791129134984	1.08404786232731	1.60762680733427	0
310	2008	5102850	Castanheira (MT)	3925186555.0629	-3.03515781826125	0.392834187351804	0.47662915252353	0	5.18511784289486	1.11187329753594	0.6877349690536	0
311	2008	5103007	Chapada dos Guimarães (MT)	6635504781.25162	-0.0744050592617773	0.0212701419411385	0.386396795255426	0.0279585097682569	4.05231102113557	1.18654088050314	0.962712749288866	1
312	2008	5103056	Cláudia (MT)	3865235745.42632	-0.667817345823353	0.612059456824884	0.238595448814437	0.0425264975105394	3.82340708637032	0.8996	1.01541339019873	0
313	2008	5103106	Cocalinho (MT)	16577699988.0453	-0.0388459347434156	0.0973349638220835	0.183922552365155	0.000420830959720329	4.80163211333024	1.04444444444444	-1.04315640295412	0
314	2008	5103205	Colíder (MT)	3116467001.38398	-0.833434424826897	0.19429009535789	0.713585176959228	0.00110206204935788	4.9719484681992	1.155	2.28739978602621	0
315	2008	5103254	Colniza (MT)	28062513530.9064	-0.902044399615015	0.916119122492201	0.0507952159053935	0	5.02907730110769	1.11187329753594	-0.00645332834184511	0
316	2008	5103304	Comodoro (MT)	21599797100.7485	-0.131926929753345	0.484981779070479	0.103529099111524	0.0115305627304196	4.83289335671416	1.248	-0.185706807445181	0
317	2008	5103353	Confresa (MT)	5825445922.77665	-1.6406779839888	0.357006370530612	0.538402160439223	0.0109439946377243	4.76774852186893	1.21558781079195	1.29933127968745	0
318	2008	5103361	Conquista D'Oeste (MT)	2693976830.5781	-0.0936251675009371	0.320715999311713	0.246592754998739	0.000737049190964807	4.3410986955361	1.27	0.142317247154633	0
319	2008	5103379	Cotriguaçu (MT)	9460101320.52904	-1.983189626686	0.850320916137652	0.0913140830113397	0	5.48443875120925	1.11187329753594	0.373228193372441	0
320	2008	5103403	Cuiabá (MT)	3305174780.51732	-0.038967757815865	0.0436438887537689	0.345108205156755	1.62365657566104e-05	4.56691360754809	1.14604056630823	5.07138856028415	1
321	2008	5103437	Curvelândia (MT)	360292201.302966	-0.148947680429625	0.0688138283584863	0.775123728955764	0.0256190010338954	5.18012770915881	1.21006429598398	2.59672103537741	0
322	2008	5103452	Denise (MT)	1283150234.91857	-0.284393725819395	0.119779945698052	0.474393828230799	0.284477371032875	4.72128951772029	1.05059160632981	2.0875717213228	1
323	2008	5103502	Diamantino (MT)	8221920599.491	-0.365513443318805	0.216684201630315	0.270871569602328	0.311463142888036	3.61004221330213	1.07914046121593	0.807067415724278	1
324	2008	5103601	Dom Aquino (MT)	2232098338.64409	-0.0144253557467076	0.0191857231431211	0.464256032448206	0.170700043002706	4.42196321407028	1.15120754716981	1.30860354349955	1
325	2008	5103700	Feliz Natal (MT)	11724717228.9568	-0.825700907321479	0.807177561579056	0.046548659797446	0.0226884667272311	3.17219810398265	1.00980952380952	-0.131596218077417	0
326	2008	5103809	Figueirópolis D'Oeste (MT)	891227869.969231	-0.192685850949658	0.030107164210884	0.90423856990969	0	4.99674577217068	1.29966666666667	1.40933421010305	0
327	2008	5103858	Gaúcha do Norte (MT)	16998807495.4363	-0.4593388128412	0.550360508042823	0.175025451015316	0.0195984560145575	4.06861528926721	1.13459459459459	-1.07253045403728	0
328	2008	5103908	General Carneiro (MT)	3723529960.74956	0	0	0.406614650328712	0.170771523473041	4.26342408483323	1.16100790513834	0.254568590152094	0
329	2008	5103957	Glória D'Oeste (MT)	836520872.646403	-0.23736328744242	0.0413140424629509	0.746860376325582	0.000513217918794421	4.97009049570884	1.22525	1.31761803848728	0
330	2008	5104104	Guarantã do Norte (MT)	4754427197.42294	-3.24735872460658	0.494451846680973	0.301517878381702	0.000203171557326793	5.26825831427668	0.991428571428571	1.86694384156526	0
331	2008	5104203	Guiratinga (MT)	5061390942.89037	-0.00106027549079847	9.54247941718621e-05	0.448666176686279	0.0876529748243093	4.07999282045918	1.20900840336134	1.00902373462932	0
332	2008	5104500	Indiavaí (MT)	594741265.089049	-0.288742366799384	0.0479131864907728	0.883912570364615	0.000631623927373653	4.70692847685889	1.35205737945757	1.44547376127937	0
333	2008	5104526	Ipiranga do Norte (MT)	3480242191.67395	-1.10868463466536	0.29723233682628	0.227827753507382	0.415193914784417	3.10217587556563	1.17	0.170933360230604	0
334	2008	5104542	Itanhangá (MT)	2909363737.27539	-2.66537568598103	0.596730580049636	0.285222866659686	0.0522192288374554	3.65655802005755	1.17001160092807	0.48026619267065	0
335	2008	5104559	Itaúba (MT)	4547655221.02447	-0.808335488535053	0.611986668188553	0.245202965201017	0.0167685361928219	4.72168028665336	1.10880952380952	0.0168646068713602	0
336	2008	5104609	Itiquira (MT)	8688470393.89928	-0.0111177725664528	0.0340574432952328	0.430158973676676	0.220836022411635	4.10797984033816	1.11227777777778	0.33607273164417	0
337	2008	5104807	Jaciara (MT)	1680851939.5367	-0.0223489532177512	0.0067366130413507	0.502947228627477	0.294112224345605	4.3830702067625	1.15279835390947	2.69737262956598	1
338	2008	5104906	Jangada (MT)	1018910536.43869	0	0	0.412764557984575	0.000210674777585594	4.77369700111442	1.18333333333333	2.06793143183061	1
339	2008	5105002	Jauru (MT)	1363240923.47689	-0.0984137996754299	0.0749913153526763	0.861868692037531	3.93655198701713e-05	5.02289414494929	1.21788789801959	2.06727092745986	0
340	2008	5105101	Juara (MT)	22712783814.1107	-0.994246269085807	0.643540546731538	0.242004928971277	0.000144127904976792	4.9968672423976	1.0111513306477	0.343526465035198	0
341	2008	5105150	Juína (MT)	26293377168.4814	-0.62127929855957	0.753217468651828	0.115050966030889	3.67379348688311e-05	5.17139864296062	1.13532913650306	0.379313123423103	0
342	2008	5105176	Juruena (MT)	2790284804.47513	-4.22542238706371	0.641487202085222	0.241562608928176	0	5.48215332475151	1.11187329753594	1.14073623974822	0
343	2008	5105200	Juscimeira (MT)	2301354264.39584	-0.0279824910877239	0.0158334262071371	0.566155750932373	0.154230163378505	4.69437234095903	1.09441111461951	1.63714091772925	1
344	2008	5105234	Lambari D'Oeste (MT)	1771332252.23973	-0.209043980536354	0.225979572582708	0.51446026572288	0.0674394058947725	4.89449687442511	1.26705882352941	1.01136198875276	0
345	2008	5105259	Lucas do Rio Verde (MT)	3689205739.9699	-0.41311795464779	0.160155939460289	0.171240301482881	0.554799957403762	3.78391650779722	1.07946273227086	2.12018608022276	0
346	2008	5105309	Luciara (MT)	4259977499.16943	-0.0125974110594289	0.0943168166019524	0.063541341383765	0	4.98837852337819	0.79874715544475	-0.571713974824496	0
347	2008	5105507	Vila Bela da Santíssima Trindade (MT)	13467959499.4041	-0.354232631399765	0.187432494357857	0.369772645600653	0.00302831045966052	5.12732298852997	1.2	0.0305676442090309	0
348	2008	5105580	Marcelândia (MT)	12322775332.1581	-1.10092350748999	0.754041149332954	0.155853838947991	0.000383232866531329	4.54505539594121	1.08911764705882	0.133590198089639	0
349	2008	5105606	Matupá (MT)	5240362578.81746	-2.20583472008138	0.653578382103222	0.253210163828841	0.00215053524241918	4.96360024713908	0.99	0.999874867582509	0
350	2008	5105622	Mirassol d'Oeste (MT)	1083938346.75073	-0.935719821918428	0.0855020175901123	0.745258755520533	0.0432213441552797	5.15440068850959	1.26666666666667	3.11962191066023	0
351	2008	5105903	Nobres (MT)	3926171069.57785	-0.0601411964796568	0.0650481713742465	0.307635888447188	0.0303302988609903	4.36108485096206	1.05	1.33114295132601	1
352	2008	5106000	Nortelândia (MT)	1358568875.45288	-0.284406450155212	0.259362882183212	0.353177509838577	0.0890350192569234	4.4737113067025	0.900009016319538	1.52406744931084	1
353	2008	5106109	Nossa Senhora do Livramento (MT)	4951951351.97701	-0.00216741578608349	0.0187698207074822	0.398815341718275	3.2511236791251e-05	4.40912484153401	1.05346423718422	0.916785091096002	1
354	2008	5106158	Nova Bandeirantes (MT)	9632621837.59608	-2.5175982990774	0.724432085912665	0.201658565239445	7.79959641227789e-05	5.17669456347737	1.11187329753594	0.279748177660622	0
355	2008	5106174	Nova Nazaré (MT)	4052375106.56148	-0.0569439281591895	0.265795716763514	0.23007995531111	0.00237045654430118	4.31530102281311	1.1609756097561	-0.389522080329223	0
356	2008	5106182	Nova Lacerda (MT)	4810763462.31579	-0.335769386969054	0.343232168360493	0.33851354873631	0.00507558375650896	4.56919244957333	1.032	0.0283297404732204	0
357	2008	5106190	Nova Santa Helena (MT)	2385100143.06798	-2.11274741901708	0.461204436581598	0.422144484298173	0.00551249326580601	4.80734888955978	0.891333333333333	0.338823310062637	0
358	2008	5106208	Nova Brasilândia (MT)	3290724634.84636	-0.0587083080527872	0.0559522791469758	0.500928638460407	0.00244617950219947	4.45589820716416	0.979798817879172	0.396288987279542	1
359	2008	5106216	Nova Canaã do Norte (MT)	5979394157.66713	-1.09135237575954	0.432313754835208	0.418734674699318	0.00943265910298747	4.98726061844912	1.155	0.749496054040112	0
360	2008	5106224	Nova Mutum (MT)	9567742881.88647	-0.714015293217537	0.340932486904438	0.236735612575277	0.289487488715976	4.07858075457297	1.09585161290323	0.934873472018142	1
361	2008	5106232	Nova Olímpia (MT)	1372684527.58484	-0.359671225659909	0.16400225996123	0.35611360810175	0.140310872705805	4.89636642984038	1.13711666666667	2.65231191086436	1
362	2008	5106240	Nova Ubiratã (MT)	12547664946.9608	-1.28690912495986	0.52611017676533	0.133070423775345	0.173995759158332	3.72816522916434	0.981401752312011	-0.477721213700997	0
363	2008	5106257	Nova Xavantina (MT)	5550496978.61444	-0.0367400998320248	0.0437883979313793	0.63057613448544	0.0358796080201697	4.28577610745995	1.0944	1.21303048810797	0
364	2008	5106265	Novo Mundo (MT)	5814974744.80162	-2.64586978063	0.556398636463838	0.279279076740233	0.000729067710742133	5.24076213316107	0.9	0.145395482639067	0
365	2008	5106273	Novo Horizonte do Norte (MT)	902062323.099604	-0.612758418962205	0.222258781868233	0.661422145827359	0	4.95380139240422	0.988950780679017	1.4385989110272	0
366	2008	5106281	Novo São Joaquim (MT)	5250026213.08712	-0.00204435884633038	0.0236327882635813	0.536756636898321	0.137513797798425	4.43203332948534	1.20119298245614	0.27038558238521	0
367	2008	5106299	Paranaíta (MT)	4815974632.95022	-3.51006346618711	0.581099364121242	0.322948125006459	0	5.35265494657954	1.23450218018727	0.873880820331862	0
368	2008	5106307	Paranatinga (MT)	24252795956.9647	-0.301815238537596	0.257525401187387	0.344786293760471	0.0188435379133883	4.03699944867902	0.989809523809524	-0.191150994132186	0
369	2008	5106315	Novo Santo Antônio (MT)	4410817447.30653	-0.0231165555532307	0.119184093789187	0.0462331111064629	1.21666081859113e-05	4.65586350823048	1.01858266824405	-0.737372086994356	0
370	2008	5106372	Pedra Preta (MT)	4062978440.95274	-0.00396246412139781	0.00039624641213978	0.571783572717703	0.126495062968756	4.68856491118377	1.17	1.34778753890014	0
371	2008	5106422	Peixoto de Azevedo (MT)	14459278570.442	-1.32832296025614	0.732823046947677	0.164141970495356	0.000163303185949343	4.70487870101869	0.99	0.695511129526796	0
372	2008	5106455	Planalto da Serra (MT)	2451321217.37277	-0.0591088004532855	0.0161345133089154	0.542662572457793	0.00188272475517873	4.08957949130057	1.15428571428571	0.109138586703178	1
373	2008	5106505	Poconé (MT)	17221836395.3784	-0.0115295105462055	0.193371704447397	0.145848308409508	0.00193197203747238	5.00404895756397	0.92136376985957	0.591608293409689	0
374	2008	5106653	Pontal do Araguaia (MT)	2746133710.95716	0	0	0.617954160951397	0.000664424814127744	4.15387989627638	0.924054055336848	0.592420687933251	0
375	2008	5106703	Ponte Branca (MT)	689009612.262829	0	0	0.526280458314978	0.000311546815637104	4.22077887496764	0.810787627179787	0.956947820667813	0
376	2008	5106752	Pontes e Lacerda (MT)	8597737198.75369	-0.29835432403839	0.168370457969364	0.42809476293927	0.00262776507155152	5.01351299816506	1.2	1.48371587731397	0
377	2008	5106778	Porto Alegre do Norte (MT)	3988215170.59805	-0.483063777810056	0.178625951265417	0.345922105847936	1.34558155378845e-05	4.32951662073348	0.9	0.882473563644681	0
378	2008	5106802	Porto dos Gaúchos (MT)	6889118037.7309	-1.85318775561979	0.608334781788031	0.231621205235809	0.0759736871818406	4.55512124536772	0.940518134715026	-0.119034782630419	0
379	2008	5106828	Porto Esperidião (MT)	5831134793.71595	-0.127003184786492	0.0405397847090215	0.662551686894863	0.000165656327982381	4.79105221323023	1.2	0.499280370713911	0
380	2008	5106851	Porto Estrela (MT)	2064583174.85908	-0.0623831734921965	0.105635507113453	0.354310432446721	0.00168954428208032	4.91636258778932	0.990909090909091	0.664112233118335	0
381	2008	5107008	Poxoréu (MT)	6898100660.49112	-0.00700166919446277	0.0153647740656266	0.464615208479673	0.0808692791960451	4.48515023209456	1.22319095477387	0.936198146137539	1
382	2008	5107040	Primavera do Leste (MT)	5501677088.79855	0	0.00317988276939994	0.357590497933135	0.456420474066755	3.51408916287565	1.17838	2.09556908984019	1
383	2008	5107065	Querência (MT)	17855435867.8191	-0.790148529025506	0.604447094400553	0.186780412646705	0.0600440749823942	4.10283037410613	1.24	-0.513747910358128	0
384	2008	5107107	São José dos Quatro Marcos (MT)	1292419090.98869	-0.2865064029481	0.0379932403909438	0.838051989956741	0.00622840006408914	5.07579507913439	1.39933333333333	2.68797588276754	0
385	2008	5107156	Reserva do Cabaçal (MT)	1346873221.2059	-0.0597658563731577	0.240258742620081	0.223524302835598	0	4.57029366369798	1.19397275192798	0.620502960910118	0
386	2008	5107180	Ribeirão Cascalheira (MT)	11398213241.0489	-0.265540600098444	0.165468517561344	0.276378799769129	0.00905851267002494	4.4535744186259	0.999076923076923	-0.27278076306383	0
387	2008	5107198	Ribeirãozinho (MT)	627937961.49851	0	0	0.704461344132868	0.132209353314758	4.14250459626875	1.27706935123042	1.21057903963854	0
388	2008	5107206	Rio Branco (MT)	563638228.552719	-0.0666478593177227	0.0204704139333005	0.640009871905331	0	4.88261516426809	1.29201245781033	2.19332479834	0
389	2008	5107248	Santa Carmem (MT)	3870454163.26032	-1.50021650173081	0.644677139228059	0.187055645331335	0.0962800682811347	3.97210188110365	0.9	0.109652038974786	0
390	2008	5107263	Santo Afonso (MT)	1178500863.56882	-1.0427835782101	0.212700528114384	0.668884191280706	0.0117028550043666	4.62739981439175	1.02916666666667	0.884828666944727	1
391	2008	5107297	São José do Povo (MT)	449816112.949681	0	0.00023860722689124	0.934863114959877	0	4.92828232566932	1.20667695817787	1.99435289092623	1
392	2008	5107305	São José do Rio Claro (MT)	4550015484.73963	-1.61937066820146	0.429233479445417	0.265892879416852	0.123015557679106	4.29063356693669	1.07800388273579	1.33817364422517	1
393	2008	5107354	São José do Xingu (MT)	7489681226.42728	-0.848353731883536	0.402624095456079	0.46082660697711	0.000200624193350837	4.56986606684599	1.08	-0.57891801533544	0
394	2008	5107404	São Pedro da Cipa (MT)	345243366.439068	0	0.0144559358343243	0.620050839173329	0.0837822517709762	4.11597831478287	1.02495774354283	2.45677567552345	1
395	2008	5107578	Rondolândia (MT)	12721889867.4196	-0.280938463975608	0.858018128025495	0.0937769218114432	0	5.3951757855581	1.11187329753594	-1.33496096873133	0
396	2008	5107602	Rondonópolis (MT)	4702651931.51448	-0.00912926381837026	0.0552662808404639	0.624943754686592	0.170785702882177	4.58565294684844	1.22450847457627	3.60390988156092	1
397	2008	5107701	Rosário Oeste (MT)	7446381967.75945	-0.00360340685539043	0.00276741646493984	0.302275387471281	0.00325027298356216	4.50347453647656	1.05	0.884364226276473	1
398	2008	5107743	Santa Cruz do Xingu (MT)	5674855474.82513	-0.473774330243527	0.635094016862776	0.203562200255932	0.000775439023552281	4.53964599891182	1.08	-0.986517582055958	0
399	2008	5107750	Salto do Céu (MT)	1760790485.02299	-0.140197011137976	0.223614232765076	0.682119414408502	0.000975283555742463	4.59800982435891	1.19687624879678	0.728964320159558	0
400	2008	5107768	Santa Rita do Trivelato (MT)	4752549167.64421	-0.320686241385428	0.13992760222705	0.185444723319468	0.23602055695205	3.34279022812492	1.0605	-0.651229357757899	0
401	2008	5107776	Santa Terezinha (MT)	6493065058.17048	-1.23973856368723	0.426486595755923	0.294644531969665	0.00438040959169488	4.58853296777021	0.9	0.11618029078615	0
402	2008	5107792	Santo Antônio do Leste (MT)	3416861099.50787	0	0.014103847980968	0.379311840298839	0.270407517470296	3.57743481304725	1.26321238938053	-0.0503750657832267	0
403	2008	5107800	Santo Antônio do Leverger (MT)	11775783029.425	-0.0246089209222904	0.0943114108308935	0.349455791511697	0.0254155466636334	4.60015275927626	1.19811658123733	0.488708879819706	1
404	2008	5107859	São Félix do Araguaia (MT)	16779671870.9517	-1.08450842935342	0.399518705381388	0.217301460431783	0.0126040923623763	4.140045362233	1.128	-0.448710188796985	0
405	2008	5107875	Sapezal (MT)	13675831464.3709	-0.0718101701351083	0.214320003402694	0.113181461049562	0.232127355974997	3.19797831565168	1.52948243992606	0.0414074208378356	0
406	2008	5107883	Serra Nova Dourada (MT)	1506258851.74577	-0.0570044784520387	0.177141416789714	0.356776779511705	0	4.55440899648503	1.02139197369889	-0.110265417691628	0
407	2008	5107909	Sinop (MT)	3957476118.82564	-1.63808803257357	0.341408463543913	0.314735291689011	0.205913632240311	3.98330187545365	0.957	3.28558480832024	0
408	2008	5107925	Sorriso (MT)	9383408587.03674	-0.37574511933712	0.109921174941544	0.183268681113516	0.524184458338565	3.72371683457171	1.16355985267035	1.77082349992851	0
409	2008	5107941	Tabaporã (MT)	8481632450.51247	-1.65392092105186	0.58316846737731	0.243323782941436	0.0599182521895988	4.47313836245588	0.99	0.211947348227583	0
410	2008	5107958	Tangará da Serra (MT)	11643864227.2256	-0.0672890394941252	0.0629244696036502	0.360148452958181	0.0482361018729805	4.14471286241774	1.16183333333333	1.88456155985426	0
411	2008	5108006	Tapurah (MT)	4506690302.16389	-0.949050260792245	0.417986979351685	0.228605607361223	0.259542026150912	4.07673057527457	1.06802109125888	0.843714794490078	0
412	2008	5108055	Terra Nova do Norte (MT)	2441915185.96513	-2.19544983713716	0.210820323199768	0.706763431054366	0.00188997683677474	4.95463239756244	0.989964157706093	1.78714239367301	0
413	2008	5108105	Tesouro (MT)	4300625660.64299	0	0	0.477396495891727	0.0578121691010082	3.64219066623047	1.13100956603851	-0.324459383513555	0
414	2008	5108204	Torixoréu (MT)	2406438937.2157	0	0	0.686251958381896	0.0241513947592888	4.34769370960929	1.13993464980821	0.53308281107608	0
415	2008	5108303	União do Sul (MT)	4600021652.68864	-1.38710898440201	0.810414632627869	0.121083298142206	0.0103712353837963	4.14839004298417	1.2	-0.140266774511988	0
416	2008	5108352	Vale de São Domingos (MT)	1894449871.71862	-0.147302063782682	0.26386898541071	0.420405755499768	0.0124073661416952	4.57405772747473	1.27225806451613	0.416428288771139	0
417	2008	5108402	Várzea Grande (MT)	1052091309.01929	0	0	0.527877996750083	0.000510076332737543	3.63410772224395	1.11839878525877	5.38863329530679	1
418	2008	5108501	Vera (MT)	2965402939.14828	-1.33193400455085	0.32896598280877	0.23258173677293	0.296192443647879	3.28808147322339	0.99	1.13088536307823	0
419	2008	5108600	Vila Rica (MT)	7462108703.19782	-2.15101504384605	0.405032321194952	0.519983255534087	0.00148866637939196	5.11515230153072	0.94484126984127	0.931121205445115	0
420	2008	5108808	Nova Guarita (MT)	1118649976.36188	-1.03141358699442	0.148475583802221	0.739163746437679	0.000623645424694303	4.99905656075543	1.021	1.4724076967219	0
421	2008	5108857	Nova Marilândia (MT)	1943536734.36354	-1.04925113843258	0.248009834878984	0.453828729244153	0.0484036117282186	4.57394883252085	1.029	0.174900315267734	1
422	2008	5108907	Nova Maringá (MT)	11600256452.0528	-0.971494419574429	0.71824432904699	0.148499861277806	0.0274470304349291	3.75686572145118	1.11996256769672	-0.736508816918918	0
423	2008	5108956	Nova Monte Verde (MT)	5171609361.73479	-1.20059423055308	0.575714507392527	0.363581855230067	0	5.19682403778828	1.11187329753594	0.452745930567816	0
424	2009	5100102	Acorizal (MT)	855770301.769697	0	0.000313546097299612	0.42874293344749	0	4.66289951161158	1.80680901542112	1.89252843879915	0
425	2009	5100201	Água Boa (MT)	7538490631.11864	-0.00142375152499192	0.0147215907684158	0.68708824844582	0.0432749276021275	4.37515248124985	1.84080370942813	0.964497665908275	0
426	2009	5100250	Alta Floresta (MT)	8989809938.9809	0.863786927337554	0.448172295395449	0.461794698769218	0.000417865134164677	5.20989579796553	1.47123287671233	1.73898354207969	0
427	2009	5100300	Alto Araguaia (MT)	5416771829.75659	-0.00198142692170115	0.00342786857454296	0.533251520302817	0.0384396822810019	4.00107828481863	1.59057150050352	0.97243641749272	0
428	2009	5100359	Alto Boa Vista (MT)	2249230352.46303	-1.09513423600243	0.310478906603476	0.492810406201092	0.0108797649589783	4.57614151473364	1.68	0.851252499100581	0
429	2009	5100409	Alto Garças (MT)	3878997168.47176	0	0	0.408206091768848	0.235742960880538	3.62451547076759	1.782	0.889908842459362	0
430	2009	5100508	Alto Paraguai (MT)	1851490565.5633	-0.017390751643814	0.0620559987823429	0.430537041528688	0.0220862545876438	4.40211766021006	1.74	1.50758701137335	1
431	2009	5100607	Alto Taquari (MT)	1445052436.27462	0	0	0.341473285436373	0.4710437359951	3.86813762900059	1.87	1.47573181450484	0
432	2009	5100805	Apiacás (MT)	20574049545.3427	0.00130418388324055	0.861105667498428	0.0655378485017069	4.69506197974498e-05	5.0895108919457	1.66856589091892	-0.916487579068367	0
433	2009	5101001	Araguaiana (MT)	6445934205.63248	-0.0474545209288969	0.0794571838149793	0.47119009140574	0.00325521362863128	4.50027624857105	1.77875534890776	-0.752250172160511	0
434	2009	5101209	Araguainha (MT)	690645221.841412	0	0	0.423865773529896	7.77022499596509e-05	4.5050459949399	1.64802104568736	0.499401349914471	0
435	2009	5101258	Araputanga (MT)	1615840730.15727	0	0.211591228458945	0.736965838879924	0.00026569295678411	5.02693901203594	2.00794221834501	2.28507910613218	0
436	2009	5101308	Arenápolis (MT)	417080142.993461	-0.0514670272008629	0.0952140003215953	0.740353186284405	0.0238035000803988	4.95027663677804	1.615957721094	3.18403759294707	1
437	2009	5101407	Aripuanã (MT)	25210143508.5545	-0.208824906441094	0.862785325988262	0.0953314435275993	4.25738851052158e-05	5.08517715884681	1.54645358193002	-0.235020299483891	0
438	2009	5101605	Barão de Melgaço (MT)	11212207790.3674	-0.00478627302171705	0.305177554137922	0.0823669724307884	0.000162733282738498	5.26249092635751	1.65740989142716	-0.357509262115414	0
439	2009	5101704	Barra do Bugres (MT)	6002986912.83897	-0.0938664749101706	0.30929450466115	0.361627299339639	0.0902190918850895	4.55174508385379	1.352	1.72595258589655	0
440	2009	5101803	Barra do Garças (MT)	9111484571.77817	-0.00942365643942259	0.0174749929098541	0.492892570493444	0.0193891731241118	4.5297668210077	1.91158723665371	1.79564976722889	0
441	2009	5101852	Bom Jesus do Araguaia (MT)	4290835417.53032	-0.686624180584964	0.333994512614235	0.501585842665939	0.0606830696575274	3.91475954217119	1.5	0.0902296325234146	0
442	2009	5101902	Brasnorte (MT)	16020845371.1642	-0.459240976856327	0.517709622013347	0.238768461497418	0.0890344650973101	4.44888074514963	1.76490278859423	-0.0922529328331529	0
443	2009	5102504	Cáceres (MT)	24676683685.6617	-0.0554551637807654	0.107954893538859	0.264386299071327	0.00337732820986379	4.83841781136214	1.65	1.25780540622759	0
444	2009	5102603	Campinápolis (MT)	6003608642.69423	0	0.00107264861895216	0.474843666133138	0.00328945576478662	4.37245707928581	1.83005819239082	0.856434745000623	0
445	2009	5102637	Campo Novo do Parecis (MT)	9469677470.56241	-0.0419358198761882	0.162178282867129	0.115431177710551	0.374396199451386	3.62201820075152	1.59	0.897349698183072	1
446	2009	5102678	Campo Verde (MT)	4785574308.98106	-0.00112138448169638	0.00815246518193232	0.297133246115077	0.503075506178608	4.0215723218547	1.72260317460317	1.73580783763585	0
447	2009	5102686	Campos de Júlio (MT)	6812722610.98461	-0.0070894151505583	0.10367875801294	0.133887543682262	0.275565566902193	2.78928945907247	1.65667428571429	-0.30735592120049	0
448	2009	5102694	Canabrava do Norte (MT)	3466434205.0998	-0.145523622883389	0.185790318959953	0.508372843430291	0.023036079877711	4.53780645174166	1.68	0.464163853591969	0
449	2009	5102702	Canarana (MT)	10923434946.4336	-0.0594449203828174	0.195298671072569	0.452331628883192	0.05282246148397	4.27782049849383	1.55000616903146	0.487444929011665	0
450	2009	5102793	Carlinda (MT)	2425989746.05557	1.5440276303003	0.261268056468149	0.668532994884465	0	4.89922631636286	1.66825295547342	1.59883371874212	0
451	2009	5102850	Castanheira (MT)	3925186555.0629	0.493554942519057	0.362482609169192	0.571265920172199	0.000683594103211993	5.05800802148363	1.66856589091892	0.717015203133683	0
452	2009	5103007	Chapada dos Guimarães (MT)	6635504781.25162	-0.00323500257659914	0.0205260913485207	0.436126872364195	0.0330940763586078	3.86151295227052	1.88042704626335	0.996714044699956	0
453	2009	5103056	Cláudia (MT)	3865235745.42632	-0.460946691919657	0.60538128336665	0.219130169836384	0.0801103136257958	4.04353963548041	1.64999019030802	1.04877746537607	1
454	2009	5103106	Cocalinho (MT)	16577699988.0453	-0.0119774965458856	0.0969465044746493	0.226960610899631	0.00188726499628424	4.6341044733447	1.35111111111111	-1.00981998268653	0
455	2009	5103205	Colíder (MT)	3116467001.38398	1.12100374083122	0.185955751109621	0.737262291300901	0.000447712707551639	4.98478215748489	1.76432408059504	2.32100374224921	0
456	2009	5103254	Colniza (MT)	28062513530.9064	-0.307884562938352	0.907098678496051	0.0635982416747863	0.000133862853451455	4.94810622437031	1.66856589091892	0.054555190881669	0
457	2009	5103304	Comodoro (MT)	21599797100.7485	-0.158759525635386	0.483662509772945	0.0992135232738299	0.0140846283384505	4.8872500262729	1.6356	-0.148286545212766	0
458	2009	5103353	Confresa (MT)	5825445922.77665	-0.959902559975479	0.340599590690724	0.551538638851171	0.0201192628693517	4.73218998397049	1.87068120187746	1.33695543213413	0
459	2009	5103361	Conquista D'Oeste (MT)	2693976830.5781	-0.00398404968089049	0.319779747636704	0.25585567050681	0.000478085961706902	4.34894104674048	1.71625	0.180224502131154	0
460	2009	5103379	Cotriguaçu (MT)	9460101320.52904	-0.230880485715441	0.830489019870792	0.128788198211247	2.83636960338385e-05	5.19341322628603	1.66856589091892	0.420561693045409	0
461	2009	5103403	Cuiabá (MT)	3305174780.51732	0	0.0432542111756102	0.432509638624589	0	4.25980947419711	1.81158669027361	5.10481926104	0
462	2009	5103437	Curvelândia (MT)	360292201.302966	0	0.0673243515541901	0.771846879986312	0.0568980139241164	5.06395317542825	1.86218100532413	2.62907709832974	0
463	2009	5103452	Denise (MT)	1283150234.91857	-0.129650080888257	0.116936008439859	0.487149723285934	0.301791930222467	4.48352417991822	1.68292244098331	2.13096842529466	1
464	2009	5103502	Diamantino (MT)	8221920599.491	-0.089420253097637	0.213029067197127	0.222199538408965	0.387392033711744	3.91101151643127	1.77769919849128	0.835844071112143	1
465	2009	5103601	Dom Aquino (MT)	2232098338.64409	0	0.019041469585654	0.431582601681913	0.18204798952345	4.43563556429389	1.68478417266187	1.33677105794059	0
466	2009	5103700	Feliz Natal (MT)	11724717228.9568	-0.467317420385351	0.798920552505841	0.0455279763033624	0.0397746168770704	3.26664354332552	1.76	-0.0850275607614576	0
467	2009	5103809	Figueirópolis D'Oeste (MT)	891227869.969231	0	0.0281803057013874	0.943558526369105	0.00060214328421768	4.96422935059395	1.96553919087696	1.42914758725545	0
468	2009	5103858	Gaúcha do Norte (MT)	16998807495.4363	-0.668330080264459	0.545767119914411	0.177169032141909	0.0271751787005978	4.05647691259614	1.591	-1.03275439834239	0
469	2009	5103908	General Carneiro (MT)	3723529960.74956	0	0	0.415852944408062	0.181926655481492	4.25137084034723	1.94880073800738	0.288546480089591	0
470	2009	5103957	Glória D'Oeste (MT)	836520872.646403	-0.109058807743814	0.0389404095885267	0.808125765381666	0.0049397224683963	4.92781155619132	1.890329475678	1.34290383571595	0
471	2009	5104104	Guarantã do Norte (MT)	4754427197.42294	1.49895460072211	0.461978259434907	0.373609919306492	0.00247192061414265	5.12255021618607	1.78055555555556	1.90042151030434	0
472	2009	5104203	Guiratinga (MT)	5061390942.89037	0	8.48220392638774e-05	0.418872435394842	0.116672715007463	4.18550039253137	1.65359615384615	1.04280522819673	0
473	2009	5104500	Indiavaí (MT)	594741265.089049	-0.0180463979249617	0.045025762822779	0.900966416403704	0.00288742366799384	4.70950579555891	2.01230444250584	1.48394751748514	0
474	2009	5104526	Ipiranga do Norte (MT)	3480242191.67395	-0.769448724197522	0.286145490479627	0.168816124900089	0.498059995823244	3.34413337714135	1.93224827586207	0.229033178446331	0
475	2009	5104542	Itanhangá (MT)	2909363737.27539	-1.67854108944134	0.570076823189825	0.291752575952678	0.0849415573283228	3.75996596004984	1.62	0.523543176764847	0
476	2009	5104559	Itaúba (MT)	4547655221.02447	-0.126265543464586	0.603903313303203	0.264225400347272	0.0232352201011022	4.66459067586296	1.5	0.0331634879489651	1
477	2009	5104609	Itiquira (MT)	8688470393.89928	-0.0630007112098977	0.0339462655695682	0.383217267284988	0.239773295016492	4.30415714198599	1.62	0.377713537158563	0
478	2009	5104807	Jaciara (MT)	1680851939.5367	-0.00319270760253591	0.00651312350917319	0.445127293945552	0.333254819552695	4.60404273540202	1.69292307692308	2.72893966175109	0
479	2009	5104906	Jangada (MT)	1018910536.43869	0	0	0.464853896742613	0.000316012166378391	4.64286653573728	1.8	2.10292860217526	0
480	2009	5105002	Jauru (MT)	1363240923.47689	-0.0157462079480682	0.074007177355922	0.882693052048851	0.00090540695701394	4.99674135453942	1.73887078668645	2.08548167627687	0
481	2009	5105101	Juara (MT)	22712783814.1107	-0.0808061368886278	0.63359808404068	0.266917791759397	0.000174843688004633	5.00634078034408	1.55607169609878	0.374791019065328	0
482	2009	5105150	Juína (MT)	26293377168.4814	-0.0763332646719043	0.747004675666232	0.140424633046962	2.85739493424242e-05	4.99149149707004	1.74717026178172	0.40905738068564	0
483	2009	5105176	Juruena (MT)	2790284804.47513	-0.126935765838055	0.599232978214585	0.340110921678811	0.000673144212777561	5.17058508106712	1.66856589091892	1.19110137474658	0
484	2009	5105200	Juscimeira (MT)	2301354264.39584	-0.00233187425731042	0.0155536012962599	0.562354795892957	0.150312614626223	4.71061754249958	1.705	1.66531179469595	0
485	2009	5105234	Lambari D'Oeste (MT)	1771332252.23973	-0.0757405726580999	0.223889132777344	0.535728218525275	0.067257628520393	4.78381144971725	1.65	1.04289249077966	0
486	2009	5105259	Lucas do Rio Verde (MT)	3689205739.9699	-0.200740414582379	0.156024759913811	0.104108633852615	0.637990858200618	3.75735623084017	1.94880219634238	2.16826188172127	0
487	2009	5105309	Luciara (MT)	4259977499.16943	-0.00125974110594422	0.0941908424913582	0.0666403045043847	0.00177623495937963	4.95535958995329	1.22920061839886	-0.544236338786776	0
488	2009	5105507	Vila Bela da Santíssima Trindade (MT)	13467959499.4041	-0.0792939186147928	0.183890168043859	0.383141042432444	0.00558245125524262	5.04813277297735	1.78084745762712	0.0642723355660752	0
489	2009	5105580	Marcelândia (MT)	12322775332.1581	-0.233423655069087	0.743031914258054	0.176465670280863	0.00149373719568461	4.4787513688381	1.635	0.161457295763462	0
490	2009	5105606	Matupá (MT)	5240362578.81746	0.106502697719806	0.631520034902408	0.286369369138142	0.00548898519017466	4.92415973787448	1.96	1.03965440360484	0
491	2009	5105622	Mirassol d'Oeste (MT)	1083938346.75073	-0.311906607306142	0.0761448193709281	0.795015285733656	0.049707021227836	5.03474139358903	1.98023952095808	3.15257210386027	0
492	2009	5105903	Nobres (MT)	3926171069.57785	-0.00136684537453752	0.0644467594094499	0.355010749128662	0.0475525505801646	4.15829653721291	1.914	1.35992668789978	1
493	2009	5106000	Nortelândia (MT)	1358568875.45288	-0.126402866735651	0.25651881768166	0.37928760199866	0.092432096300444	4.40497484417033	1.80957613814757	1.54485360030893	1
494	2009	5106109	Nossa Senhora do Livramento (MT)	4951951351.97701	-0.0010837078930416	0.0187481465496214	0.410714454383873	0.000596039341172934	4.27916690465134	1.62118748465139	0.947003675413999	0
495	2009	5106158	Nova Bandeirantes (MT)	9632621837.59608	-0.478560951296197	0.699256102921891	0.238277670395089	0.00132036024979276	5.09752282147574	1.66856589091892	0.331963194361254	0
496	2009	5106174	Nova Nazaré (MT)	4052375106.56148	-0.0516468185629862	0.265226277481922	0.25244700058108	0.0031120518877697	4.47373271297124	1.50027247956403	-0.346036968389484	0
497	2009	5106182	Nova Lacerda (MT)	4810763462.31579	-0.0858944943409238	0.339874474490802	0.336349453684084	0.0067042326102459	4.53400674984531	1.47959183673469	0.0669751914387896	0
498	2009	5106190	Nova Santa Helena (MT)	2385100143.06798	1.01249876310724	0.440076962391427	0.466851929682485	0.00672749178153468	4.38785734646502	1.65	0.370002306241303	0
499	2009	5106208	Nova Brasilândia (MT)	3290724634.84636	-0.0260925813567929	0.0553651960664479	0.533430210112964	0.00174494137823562	4.40561750127763	1.80789473684211	0.416127694601223	0
500	2009	5106216	Nova Canaã do Norte (MT)	5979394157.66713	0.193858645694127	0.421400231077612	0.435903729755469	0.0123046390391968	5.01249553463277	1.63509090909091	0.783300119670053	0
501	2009	5106224	Nova Mutum (MT)	9567742881.88647	-0.125078876973693	0.333792333972263	0.207608500103331	0.344297837854403	4.03144351436448	1.94699923722349	0.986458089692485	1
502	2009	5106232	Nova Olímpia (MT)	1372684527.58484	-0.0312757587530348	0.160405547704631	0.424685709167781	0.143321164485785	4.60309326896519	1.56100039332914	2.69532929594805	1
503	2009	5106240	Nova Ubiratã (MT)	12547664946.9608	-0.768125220481194	0.513241085515731	0.124760472197422	0.210524475796026	3.55235328015788	1.7472	-0.434588860047557	0
504	2009	5106257	Nova Xavantina (MT)	5550496978.61444	-0.0386737892968686	0.0434209969330591	0.637034657298017	0.0502662576386048	4.29947768936018	1.5000147942125	1.24455821932231	0
505	2009	5106265	Novo Mundo (MT)	5814974744.80162	0.482661281921694	0.529939938657538	0.336607793438083	0.00328541905093923	5.18547032609891	1.63515151515152	0.187614270705589	0
506	2009	5106273	Novo Horizonte do Norte (MT)	902062323.099604	-0.118982217274217	0.216131197678611	0.710323837127062	0	4.97949955300217	1.52190703014124	1.47171109284213	0
507	2009	5106281	Novo São Joaquim (MT)	5250026213.08712	0	0.023612344675118	0.505324619635989	0.185198467889086	4.42917636440924	1.59	0.294368924784843	0
508	2009	5106299	Paranaíta (MT)	4815974632.95022	0.659669070470727	0.545998729459371	0.380401735265699	0.000423436227667016	5.31382682699694	1.89978872908286	0.908792837629428	0
509	2009	5106307	Paranatinga (MT)	24252795956.9647	-0.125461319831976	0.254507248802011	0.35302425661293	0.0271456696948624	3.97102826241036	1.64836507936508	-0.150027542533842	0
510	2009	5106315	Novo Santo Antônio (MT)	4410817447.30653	-0.0267665380090051	0.118952928233655	0.0547497368366009	0.000681330058411033	4.45144278149183	1.45252375171967	-0.686102489570041	0
511	2009	5106372	Pedra Preta (MT)	4062978440.95274	0	0.000356621770925802	0.557386619743291	0.155632382474768	4.76759756544535	1.782	1.38358863670415	0
512	2009	5106422	Peixoto de Azevedo (MT)	14459278570.442	-0.0289492011455589	0.719539817345116	0.186232437831049	0.00258315948683506	4.59340079164918	1.68	0.729694377013109	0
513	2009	5106455	Planalto da Serra (MT)	2451321217.37277	-0.013135288989619	0.0155434253043825	0.537430349010262	0.0131790732862511	4.12027082619816	1.65820512820513	0.135489145781166	0
514	2009	5106505	Poconé (MT)	17221836395.3784	-0.00249286714512543	0.193256409341935	0.161154512680579	0.00252402798443973	4.82960114716085	1.41789664972401	0.621399818695952	0
515	2009	5106653	Pontal do Araguaia (MT)	2746133710.95716	0	0	0.61654714369795	0.00203235825497898	4.22453947767956	1.42203675908126	0.634224882176622	0
516	2009	5106703	Ponte Branca (MT)	689009612.262829	0	0	0.473161726248851	0	4.37937606000874	1.24772983030483	0.977362322723582	0
517	2009	5106752	Pontes e Lacerda (MT)	8597737198.75369	-0.0605447059241093	0.16538691472898	0.444785128263091	0.00439417247119304	4.99585341624805	1.74	1.5138814516109	0
518	2009	5106778	Porto Alegre do Norte (MT)	3988215170.59805	-0.110337687410652	0.173795313487317	0.3591222608906	0.0168332252378936	4.32724987781658	1.5	0.917139079745026	0
519	2009	5106802	Porto dos Gaúchos (MT)	6889118037.7309	-0.972164068521867	0.589802904231833	0.245596063720811	0.0982836061902269	4.49720819053229	1.65	-0.0860656472070728	0
520	2009	5106828	Porto Esperidião (MT)	5831134793.71595	-0.0119640681320612	0.0392697528611565	0.698701578912352	0.0014356881758473	4.67251252591743	1.91441171508724	0.526389536722061	0
521	2009	5106851	Porto Estrela (MT)	2064583174.85908	-0.0129964944775412	0.105011675378531	0.383552545021188	0.00155957933730491	4.82482715835011	1.41636363636364	0.684349843840685	0
522	2009	5107008	Poxoréu (MT)	6898100660.49112	-0.0225609340710466	0.015294757373682	0.459068330551171	0.0850547214478461	4.51559665377683	1.9812100456621	0.958291970032667	0
523	2009	5107040	Primavera do Leste (MT)	5501677088.79855	0	0.00317988276939994	0.28155618447463	0.526241335610819	3.83255713113385	1.84375238095238	2.13032654287354	0
524	2009	5107065	Querência (MT)	17855435867.8191	-0.367874400733049	0.596545609110298	0.183047569462796	0.0793725085699293	4.13755932168856	1.59	-0.468270973987518	0
525	2009	5107107	São José dos Quatro Marcos (MT)	1292419090.98869	-0.0207613335469636	0.0351281763614628	0.913664766734783	0.00622840006408914	4.9359931450603	2.01666666666667	2.71528239666551	0
526	2009	5107156	Reserva do Cabaçal (MT)	1346873221.2059	-0.0796878084975366	0.23966108405635	0.224799307771559	0	4.58114973265709	1.74295719554308	0.651552812293645	0
527	2009	5107180	Ribeirão Cascalheira (MT)	11398213241.0489	-0.191622383404374	0.16281311156036	0.29683578394338	0.0130981196715225	4.36326160790675	1.5	-0.235565587995803	0
528	2009	5107198	Ribeirãozinho (MT)	627937961.49851	0	0	0.679506508213081	0.135969671056095	4.27931446014271	1.81442953020134	1.24280223381019	0
529	2009	5107206	Rio Branco (MT)	563638228.552719	-0.00952112275967476	0.0198039353401233	0.705229562809102	9.52112275967466e-05	4.8161076963116	1.87912366554518	2.22219358682117	0
530	2009	5107248	Santa Carmem (MT)	3870454163.26032	-0.759813902909885	0.629674974210751	0.153626606646741	0.164094845637562	4.26206532606379	1.65001247816321	0.147589581094239	0
531	2009	5107263	Santo Afonso (MT)	1178500863.56882	-0.505454048826734	0.202272692332283	0.711460726024219	0.0127046558218611	4.59557451520503	1.81	0.913826211273534	1
532	2009	5107297	São José do Povo (MT)	449816112.949681	0	0.00023860722689124	0.934147293279203	0	4.95281218076477	1.77347535940087	2.02767939075574	0
533	2009	5107305	São José do Rio Claro (MT)	4550015484.73963	-0.898733029256739	0.413039772763403	0.254900501683685	0.171183873840321	4.3908565302586	1.84439854191981	1.38089179320843	1
534	2009	5107354	São José do Xingu (MT)	7489681226.42728	-0.19919116339833	0.394140558137244	0.478940105576785	0.00587542280527451	4.54979159589102	1.8	-0.558405684684139	0
535	2009	5107404	São Pedro da Cipa (MT)	345243366.439068	0	0.0144559358343243	0.546683078809877	0.0814506492170529	4.30079021714303	1.57731853391582	2.49262005896995	0
536	2009	5107578	Rondolândia (MT)	12721889867.4196	0.102504574693789	0.855208743385739	0.104934312760625	5.06195430586711e-05	5.39340344466464	1.66856589091892	-1.30292296041907	0
537	2009	5107602	Rondonópolis (MT)	4702651931.51448	-0.0228231595459281	0.0551749882022802	0.604847962706403	0.179435680350083	4.67390704472357	1.67709523809524	3.63978421732816	0
538	2009	5107701	Rosário Oeste (MT)	7446381967.75945	-0.00144136274215618	0.00273138239638594	0.393290237824732	0.00351692509086105	4.24669727936204	1.74	0.911716732864113	1
539	2009	5107743	Santa Cruz do Xingu (MT)	5674855474.82513	-0.191022783850685	0.630356273560341	0.212101486088465	0.00400958714617277	4.47102179142868	1.7	-0.931356540759159	0
540	2009	5107750	Salto do Céu (MT)	1760790485.02299	-0.0426686555637322	0.222212262653697	0.691719861910342	0.00015238805558476	4.55821888603109	1.84188577716903	0.742029285530091	0
541	2009	5107768	Santa Rita do Trivelato (MT)	4752549167.64421	-0.259710688445946	0.136720739813196	0.159744656932382	0.289904878920052	3.69168200322206	1.87620029874102	-0.597417043447963	0
542	2009	5107776	Santa Terezinha (MT)	6493065058.17048	-0.171083921788832	0.41408921011905	0.30485171281069	0.0163810788881872	4.38763273202557	1.5	0.152665457580265	0
543	2009	5107792	Santo Antônio do Leste (MT)	3416861099.50787	0	0.014103847980968	0.32391732823996	0.337926941156467	3.72875002323599	1.914	0.000333262223209352	0
544	2009	5107800	Santo Antônio do Leverger (MT)	11775783029.425	-0.00501292833602337	0.0940653216216706	0.333628609592601	0.0237476086900114	4.71567302634754	1.9331455399061	0.527885514601636	0
545	2009	5107859	São Félix do Araguaia (MT)	16779671870.9517	-0.453184442463517	0.388673621087854	0.237875458444259	0.0215014749942289	4.05743907385187	1.41150764748725	-0.413493344558979	0
546	2009	5107875	Sapezal (MT)	13675831464.3709	-0.039240530128477	0.213601901701343	0.0843946081473121	0.263559020607905	3.44758499760902	1.89272197302644	0.0933529509089672	0
547	2009	5107883	Serra Nova Dourada (MT)	1506258851.74577	-0.0320650191292734	0.176571372005194	0.37419877323861	0.0218754686059703	4.41843144053317	1.5	-0.0681692167849949	0
548	2009	5107909	Sinop (MT)	3957476118.82564	-1.14449196977822	0.325027583218177	0.265253642426917	0.293228606095785	4.28389156098983	1.6464	3.32952668275112	1
549	2009	5107925	Sorriso (MT)	9383408587.03674	-0.125248373112374	0.106163723748173	0.135136703574076	0.592968119682058	4.05299844769572	1.8408	1.81802838867231	0
550	2009	5107941	Tabaporã (MT)	8481632450.51247	-1.4508189257735	0.566629258166792	0.231137663224734	0.100083095368012	4.58601511426231	1.595	0.239418501874486	0
551	2009	5107958	Tangará da Serra (MT)	11643864227.2256	-0.0202788886146681	0.062251579208709	0.355839189127564	0.0654178511355901	4.10019788969047	1.77000078665828	1.92562094743462	0
552	2009	5108006	Tapurah (MT)	4506690302.16389	-0.504889975628496	0.408496476743762	0.224973733715782	0.288811355398432	4.17141406085339	1.77479886303416	0.894148777228819	0
553	2009	5108055	Terra Nova do Norte (MT)	2441915185.96513	1.42187792255029	0.188865824828396	0.751925086863344	0.00375797719870325	4.89930840011782	1.68	1.81945876201733	0
554	2009	5108105	Tesouro (MT)	4300625660.64299	0	0	0.508554921586788	0.0707147770980819	3.50814122893763	1.728	-0.295609704784491	0
555	2009	5108204	Torixoréu (MT)	2406438937.2157	0	0	0.693254301830111	0.0250434130329467	4.31864983018049	1.84804152902312	0.55311969142878	0
556	2009	5108303	União do Sul (MT)	4600021652.68864	-0.582142458550541	0.796543542783849	0.129867932837368	0.0210924562136149	4.22713724912206	1.62	-0.113611691993455	0
557	2009	5108352	Vale de São Domingos (MT)	1894449871.71862	-0.158632991765967	0.262395964772883	0.43397454175975	0.0110759821036594	4.64379572970399	1.68	0.444570159632048	0
558	2009	5108402	Várzea Grande (MT)	1052091309.01929	0	0	0.491050485526432	0	3.64727130814069	1.71059374232569	5.4211755917637	0
559	2009	5108501	Vera (MT)	2965402939.14828	-0.376416131720896	0.315646642763262	0.184262935249142	0.392667174330768	3.69487547374672	1.65000148531028	1.16090476990311	0
560	2009	5108600	Vila Rica (MT)	7462108703.19782	-0.368930363588443	0.383522170756491	0.543758767854231	0.00838543477473924	5.06450749262944	1.5	0.969358262652307	0
561	2009	5108808	Nova Guarita (MT)	1118649976.36188	1.18972357941683	0.138161447932276	0.767179817823946	0.00263849987370667	4.95693252676361	1.62	1.49330731103054	0
562	2009	5108857	Nova Marilândia (MT)	1943536734.36354	-0.356193149625799	0.237517323494658	0.479949560216712	0.0543125523499178	4.54862748839866	1.80957142857143	0.197958552906185	1
563	2009	5108907	Nova Maringá (MT)	11600256452.0528	-0.874344977616989	0.708529384851246	0.139659262059679	0.0508045319798402	3.84201266782884	1.914	-0.692652180595055	0
564	2009	5108956	Nova Monte Verde (MT)	5171609361.73479	0.449314867614065	0.563708565086996	0.383505285849444	0	5.22211812023462	1.66856589091892	0.49015376707054	0
565	2010	5100102	Acorizal (MT)	855770301.769697	0	0.000313546097299612	0.39638497620617	0	4.80580352231561	1.74278942115768	1.88900047606424	1
566	2010	5100201	Água Boa (MT)	7538490631.11864	-0.00569500609996749	0.0147073532531659	0.649323239245411	0.0471902442958551	4.50801677462898	1.79999479153103	0.98941594017849	0
567	2010	5100250	Alta Floresta (MT)	8989809938.9809	-1.46969137187634	0.456810164668825	0.41361484880003	8.35730268329354e-05	5.3818781052793	1.55126633745785	1.74381880203642	1
568	2010	5100300	Alto Araguaia (MT)	5416771829.75659	-0.0168421288344596	0.00340805430532595	0.493117718003761	0.0356557774560119	4.11394715192423	1.72801649594253	0.992274635046481	0
569	2010	5100359	Alto Boa Vista (MT)	2249230352.46303	-0.446165799852843	0.299527564243452	0.49097325290758	0.00357887005229551	4.69438387905673	1.635	0.889604183575997	1
570	2010	5100409	Alto Garças (MT)	3878997168.47176	0	0	0.401274916686621	0.178744075972803	3.72996336280489	1.89	0.900964495998528	0
571	2010	5100508	Alto Paraguai (MT)	1851490565.5633	-0.0231876688584181	0.0618820912659048	0.371437470525794	0.0241441601988284	4.61284305551859	1.77	1.50375237515863	1
572	2010	5100607	Alto Taquari (MT)	1445052436.27462	0	0	0.311392441368568	0.475054515204141	3.91920106920606	1.92	1.50442550297915	0
573	2010	5100805	Apiacás (MT)	20574049545.3427	-0.494024854979811	0.86111870933726	0.0568206834259804	2.60836776652499e-06	5.3141140451406	1.71662677549234	-0.898063311742309	1
574	2010	5101001	Araguaiana (MT)	6445934205.63248	-0.0249760636467868	0.0789826386056903	0.456362634954097	0.0049202845384171	4.63690355917734	1.82831675486921	-0.766171510679119	0
575	2010	5101209	Araguainha (MT)	690645221.841412	0	0	0.33163320282779	0	4.82154585992796	1.69393980575095	0.478983419122414	0
576	2010	5101258	Araputanga (MT)	1615840730.15727	-0.0398539435176129	0.211591228458945	0.678779081344204	0.00089671372914637	5.1307506880917	2.06388945104997	2.29834256383355	0
577	2010	5101308	Arenápolis (MT)	417080142.993461	-0.141534324802372	0.0946993300495867	0.682967450955443	0.0290788703684872	5.0521052671329	1.77021276595745	3.16731462775576	1
578	2010	5101407	Aripuanã (MT)	25210143508.5545	-0.318665530012539	0.860697076923851	0.0898734714571106	1.49008597868255e-05	5.20455797688645	1.58954237085292	-0.206285106108828	1
579	2010	5101605	Barão de Melgaço (MT)	11212207790.3674	-0.0196237193890549	0.305129691407705	0.101971546727756	0.000258458743172908	5.02273720690619	1.6762247940003	-0.356362253769435	0
580	2010	5101704	Barra do Bugres (MT)	6002986912.83897	-0.325403779688592	0.308355839912048	0.319762851529703	0.0909432046915394	4.80353869865816	1.176	1.7443157419992	0
581	2010	5101803	Barra do Garças (MT)	9111484571.77817	-0.00176693558239156	0.0173807563454599	0.464327111911445	0.0180227429403955	4.61626976762629	1.47147945050596	1.79997696803201	0
582	2010	5101852	Bom Jesus do Araguaia (MT)	4290835417.53032	-0.310169028752411	0.327128270808386	0.487253031901816	0.0692127179482186	4.09814499432241	1.44288220551378	0.110466410810767	0
583	2010	5101902	Brasnorte (MT)	16020845371.1642	-0.40196146770795	0.513117212244784	0.226883800768853	0.0913658416100162	4.57317990069238	1.52540289538377	-0.0599247084520156	1
584	2010	5102504	Cáceres (MT)	24676683685.6617	-0.065893782845377	0.107400341901052	0.271723778388829	0.00322944777311509	4.77527391418789	1.90804315841099	1.26304481016806	0
585	2010	5102603	Campinápolis (MT)	6003608642.69423	0	0.00107264861895216	0.467209983461595	0.00092962880309187	4.56043447417005	1.88104904791339	0.867968736006525	0
586	2010	5102637	Campo Novo do Parecis (MT)	9469677470.56241	-0.0300351142356487	0.161758924668368	0.0868411491598257	0.395199766311587	4.07887411098532	1.7636404494382	0.92091823709655	1
587	2010	5102678	Campo Verde (MT)	4785574308.98106	-0.0123352292986597	0.00814125133711536	0.262942233268156	0.510443002223353	4.20830279492949	2.0034	1.77183473649213	0
588	2010	5102686	Campos de Júlio (MT)	6812722610.98461	-0.00551398956154553	0.103607863861434	0.112753209405654	0.282064197456871	3.26790877206705	1.71403972559646	-0.265719886843102	1
589	2010	5102694	Canabrava do Norte (MT)	3466434205.0998	-0.139331128292607	0.184335082731119	0.49886736423344	0.0135306006808598	4.53243748154887	1.60208333333333	0.473011072083521	1
590	2010	5102702	Canarana (MT)	10923434946.4336	-0.0682879663901746	0.194704221868741	0.413461528877503	0.0792729946526544	4.38212458056418	1.57800066496731	0.500238756972798	0
591	2010	5102793	Carlinda (MT)	2425989746.05557	-1.55066385220704	0.276708332771152	0.618075587653591	0.000132724438134696	5.0504183396207	1.71473543662147	1.60671790415251	1
592	2010	5102850	Castanheira (MT)	3925186555.0629	-1.0144536491666	0.367418158594382	0.492597910774562	0	5.23247743204142	1.71662677549234	0.719375599285182	1
593	2010	5103007	Chapada dos Guimarães (MT)	6635504781.25162	-0.0137487609505454	0.0204937413227547	0.380614228149756	0.0347439276726733	3.99866243748618	1.77836826347305	1.00843724907878	0
594	2010	5103056	Cláudia (MT)	3865235745.42632	-0.991313066357331	0.600771816447454	0.182490461403373	0.107475552474399	4.19694575845438	1.74	1.05923743450477	1
595	2010	5103106	Cocalinho (MT)	16577699988.0453	-0.00874033531726862	0.0968267295091905	0.211681209900554	0.00202970009034343	4.71015943832038	1.36515337702258	-0.999277964449939	0
596	2010	5103205	Colíder (MT)	3116467001.38398	-1.23465388967125	0.197165788517934	0.705560787662341	0.00099874373223058	5.1288141367375	1.8	2.33203142292627	1
597	2010	5103254	Colniza (MT)	28062513530.9064	-0.272124057802035	0.904019832866667	0.0576929775110992	9.37039974160185e-05	5.18935147553715	1.71662677549234	0.11862753170449	0
598	2010	5103304	Comodoro (MT)	21599797100.7485	-0.162983174987174	0.482074914516591	0.0929525842346881	0.013095797490205	5.02452564585657	1.77658823529412	-0.129614300191449	1
599	2010	5103353	Confresa (MT)	5825445922.77665	-0.731442065854636	0.331000565090969	0.544611127093958	0.0116901760902964	4.79153302659143	1.92280393507268	1.35597980798045	1
600	2010	5103361	Conquista D'Oeste (MT)	2693976830.5781	-0.0936251675009371	0.319739907139895	0.215477326990981	0.00197210459204097	4.6269287670601	1.93551933063006	0.199565089635057	1
601	2010	5103379	Cotriguaçu (MT)	9460101320.52904	-0.674488691684678	0.828180215013637	0.105972441121627	0	5.50982044805096	1.71662677549234	0.4586310478829	1
602	2010	5103403	Cuiabá (MT)	3305174780.51732	-0.00811828287830536	0.0432542111756102	0.352187347826637	4.87096972698313e-05	4.37528967391996	1.78139516753894	5.11545021913578	0
603	2010	5103437	Curvelândia (MT)	360292201.302966	-0.0446843041288872	0.0673243515541901	0.737291018126639	0.0798359567102785	5.15273100098555	1.91406689780239	2.63804755617062	0
604	2010	5103452	Denise (MT)	1283150234.91857	-0.096191995497738	0.115639507630976	0.468078614613339	0.301791930222467	4.53602715001108	1.70710819228043	2.16140357623538	1
605	2010	5103502	Diamantino (MT)	8221920599.491	-0.114875653614479	0.212134864666151	0.180628911257225	0.405876570702437	4.14317380461107	1.95300212454186	0.837056032793887	1
606	2010	5103601	Dom Aquino (MT)	2232098338.64409	-0.0024042259577847	0.019041469585654	0.385782097186117	0.188683653166935	4.6093842726175	2.05918518518519	1.3368887396118	0
607	2010	5103700	Feliz Natal (MT)	11724717228.9568	-0.35929889814155	0.794247378301988	0.0423194600282385	0.0436879997803955	3.49638161229257	1.914	-0.0484675840270922	0
608	2010	5103809	Figueirópolis D'Oeste (MT)	891227869.969231	-0.0602143284217682	0.0281803057013874	0.925193156200465	0.000421500298952376	5.01620907912476	1.88387645511823	1.41152479148287	0
609	2010	5103858	Gaúcha do Norte (MT)	16998807495.4363	-0.228248770916967	0.539083819111766	0.172676666982644	0.0399009158453596	4.15266748516857	1.8924	-1.0094006791874	0
610	2010	5103908	General Carneiro (MT)	3723529960.74956	0	0	0.365179243966573	0.185313549566745	4.40456463869574	1.78200904977376	0.300350158197408	0
611	2010	5103957	Glória D'Oeste (MT)	836520872.646403	-0.461896126914979	0.0378498215110886	0.844692542095768	0.00628691950523166	4.82423675603842	1.82667882217579	1.33695609553396	0
612	2010	5104104	Guarantã do Norte (MT)	4754427197.42294	-1.9888238000545	0.476967805442128	0.322218802611554	0.0011513054915185	5.34714847907622	1.74	1.91108736059864	1
613	2010	5104203	Guiratinga (MT)	5061390942.89037	0	8.48220392638774e-05	0.389757270417517	0.0971424404669556	4.25683193482159	1.798	1.05409226420232	0
614	2010	5104500	Indiavaí (MT)	594741265.089049	-0.0360927958499228	0.0448452988435294	0.853053229912931	0.00189487178212096	4.86378283053636	1.93194472552498	1.50507240716288	0
615	2010	5104526	Ipiranga do Norte (MT)	3480242191.67395	-1.28755447836659	0.278451003237651	0.146056479270519	0.512061187037099	3.38617579435062	1.79315968992248	0.28782797358569	1
616	2010	5104542	Itanhangá (MT)	2909363737.27539	-4.06907872890944	0.553291412295412	0.292951533873708	0.075368339466564	3.83469563122551	1.69919565217391	0.55362968193968	1
617	2010	5104559	Itaúba (MT)	4547655221.02447	-0.64076813178764	0.602640657868557	0.222640374630521	0.0282268392492821	4.88506724182251	1.74	0.00817834161539981	1
618	2010	5104609	Itiquira (MT)	8688470393.89928	-0.0426181281714007	0.0333162584574693	0.402494249607153	0.218229522398833	4.17116682074775	1.926	0.404643330144559	0
619	2010	5104807	Jaciara (MT)	1680851939.5367	0	0.00648119643314783	0.396470430082905	0.352155648559707	4.70838994536885	2.1285	2.73579125725417	0
620	2010	5104906	Jangada (MT)	1018910536.43869	0	0	0.429249859330648	0	4.82422826973423	1.77	2.11685159735933	1
621	2010	5105002	Jauru (MT)	1363240923.47689	-0.125969663584547	0.0738497152764414	0.851673022391156	0.000354289678831542	5.03897254847816	1.77352847225728	2.06485479395476	0
622	2010	5105101	Juara (MT)	22712783814.1107	-0.577929271431531	0.632790022671793	0.246331128873121	0.000434746467470978	5.08873733962271	1.56666666666667	0.381006529525818	1
623	2010	5105150	Juína (MT)	26293377168.4814	-0.0753127664811068	0.746241343019513	0.126911196004377	0.000251042554937013	5.14924062998275	1.79585161342522	0.412235589944327	1
624	2010	5105176	Juruena (MT)	2790284804.47513	-1.44437515370272	0.597963620556204	0.283143688586036	1.92326917936446e-05	5.39483308717923	1.71662677549234	1.23509845837921	1
625	2010	5105200	Juscimeira (MT)	2301354264.39584	-0.00932749702924139	0.0155302825536867	0.537357103854591	0.135388619379437	4.80566225327186	2.05919180421172	1.66531179469595	0
626	2010	5105234	Lambari D'Oeste (MT)	1771332252.23973	-0.233280963786947	0.223131727050763	0.493586163898308	0.0691965871804404	4.96600196773539	1.8	1.04963453495764	0
627	2010	5105259	Lucas do Rio Verde (MT)	3689205739.9699	-0.436392205613867	0.154017355767987	0.0948425726867469	0.617989548776649	3.89422080218092	1.78289932885906	2.20780449672111	1
628	2010	5105309	Luciara (MT)	4259977499.16943	-0.00377922331782867	0.0941782450802987	0.0579732856954969	0	5.1448080325967	1.26344979768815	-0.546261040835001	1
629	2010	5105507	Vila Bela da Santíssima Trindade (MT)	13467959499.4041	-0.396469593073978	0.183097228857711	0.351483244271914	0.00416392688203322	5.13223497347889	2.00324324324324	0.0754201055036163	0
630	2010	5105580	Marcelândia (MT)	12322775332.1581	-0.0431136974847665	0.740697677707363	0.166536455102552	0.00206423157654375	4.61736469732661	1.98	0.1608356414523	1
631	2010	5105606	Matupá (MT)	5240362578.81746	-0.928826411844848	0.632585061879607	0.271418028881323	0.00491550912552955	5.05291462182628	1.605	1.0629291029905	1
632	2010	5105622	Mirassol d'Oeste (MT)	1083938346.75073	-0.193085042618088	0.0730257532978666	0.782440003470837	0.0512913087570101	5.01456171514866	1.63091922005571	3.16218661920575	0
633	2010	5105903	Nobres (MT)	3926171069.57785	-0.127116619832	0.0644330909557045	0.291985508908732	0.0592527469862069	4.48973085778044	1.74	1.36116807187547	1
634	2010	5106000	Nortelândia (MT)	1358568875.45288	-0.284406450155212	0.255254789014303	0.312570588899749	0.127113882861038	4.74054863894548	1.86044444444444	1.52966343481496	1
635	2010	5106109	Nossa Senhora do Livramento (MT)	4951951351.97701	0	0.018737309470691	0.351208053976954	0	4.46183279195089	1.66635858202335	0.951146733910131	0
636	2010	5106158	Nova Bandeirantes (MT)	9632621837.59608	-1.73708154382018	0.694470493408929	0.217987577442578	0.000128136226773137	5.22788159117708	1.71662677549234	0.379457849152265	1
637	2010	5106174	Nova Nazaré (MT)	4052375106.56148	-0.0185398835867143	0.264709809296292	0.251599463045688	0.00492631192446949	4.35786649086097	1.49591280653951	-0.315804504432656	0
638	2010	5106182	Nova Lacerda (MT)	4810763462.31579	-0.371465800201641	0.339015529547393	0.304769283102376	0.00510904914391451	4.74973708589009	1.92	0.0877531609440213	1
639	2010	5106190	Nova Santa Helena (MT)	2385100143.06798	-1.01699875760993	0.4502019500225	0.42875947621714	0.0117224856795303	4.63715332424889	1.8	0.375777661595384	1
640	2010	5106208	Nova Brasilândia (MT)	3290724634.84636	-0.0391388720351923	0.05510427025288	0.507794248929913	0.00264187386237542	4.56236351484794	1.58620689655172	0.398535490828243	0
641	2010	5106216	Nova Canaã do Norte (MT)	5979394157.66713	-1.31841828946609	0.423338817534554	0.414893401534638	0.0127174861550269	5.11515493237478	1.92	0.794696687328343	1
642	2010	5106224	Nova Mutum (MT)	9567742881.88647	-0.33709598682148	0.332541545202526	0.176882845930152	0.356284096154528	4.14907950558615	1.86347878787879	1.03276195231855	1
643	2010	5106232	Nova Olímpia (MT)	1372684527.58484	-0.254115539868414	0.1600927901171	0.338794656692257	0.143321164485785	4.92985198685636	1.48799597164035	2.72508387747534	1
644	2010	5106240	Nova Ubiratã (MT)	12547664946.9608	-0.523060770962419	0.505559833310919	0.124606505004007	0.214839834078128	3.60475786613404	1.79315833333333	-0.404641783679605	0
645	2010	5106257	Nova Xavantina (MT)	5550496978.61444	-0.019336894648434	0.0430342590400904	0.612728180724936	0.0504596265850891	4.33450654803343	1.36333333333333	1.25128249852569	0
646	2010	5106265	Novo Mundo (MT)	5814974744.80162	-2.31455926397629	0.534766551476755	0.302378525854	0.00278706897017879	5.36120430706806	1.8	0.215864339911487	1
647	2010	5106273	Novo Horizonte do Norte (MT)	902062323.099604	-0.33909931923151	0.214941375505869	0.663147387977836	0.000654402195008181	5.08291662163597	1.56431187924133	1.48183776166006	1
648	2010	5106281	Novo São Joaquim (MT)	5250026213.08712	-0.00102217942316546	0.023612344675118	0.501174571177938	0.187866356183547	4.58224673950154	1.70039961636829	0.285531923148882	0
649	2010	5106299	Paranaíta (MT)	4815974632.95022	-1.70265935756632	0.552595420164078	0.305988389782533	0.000245147289701956	5.58378658818691	1.95272248441963	0.922340815286574	1
650	2010	5106307	Paranatinga (MT)	24252795956.9647	-0.105546824620553	0.253252635603691	0.340004602188039	0.0272872838830325	4.0892935955433	1.45981612446959	-0.124020118982885	0
651	2010	5106315	Novo Santo Antônio (MT)	4410817447.30653	-0.0121666081859128	0.118685262853565	0.046914441164874	9.73328654872904e-05	5.40748332467999	1.59563320654433	-0.640339995443012	1
652	2010	5106372	Pedra Preta (MT)	4062978440.95274	0	0.000356621770925802	0.526386942100222	0.144577107576068	4.84955620121516	2.03520481927711	1.39907763594277	0
653	2010	5106422	Peixoto de Azevedo (MT)	14459278570.442	-0.298028314357559	0.719250325333661	0.173316640396873	0.00132869410386056	4.74656558822875	1.5	0.741888437782926	1
654	2010	5106455	Planalto da Serra (MT)	2451321217.37277	-0.0065676444948095	0.0154120724144863	0.515997935808867	0.0175137186528253	4.50599312116572	1.74326530612245	0.131920262621243	0
655	2010	5106505	Poconé (MT)	17221836395.3784	-0.00498573429025087	0.193231480670484	0.135350221644597	0.00278577903467792	5.06538308878216	1.46285714285714	0.624607494948751	0
656	2010	5106653	Pontal do Araguaia (MT)	2746133710.95716	0	0	0.571991597338796	0.00191510681719173	4.36096273902634	1.46165892586896	0.661655173402774	0
657	2010	5106703	Ponte Branca (MT)	689009612.262829	0	0	0.383592016753184	0	4.62451066793805	1.28249528845955	0.96250647867164	0
658	2010	5106752	Pontes e Lacerda (MT)	8597737198.75369	-0.267145712737307	0.164781467669739	0.407060158922337	0.00562379175645587	5.08357037874768	1.83	1.5178917253158	0
659	2010	5106778	Porto Alegre do Norte (MT)	3988215170.59805	-0.0753525670121524	0.17269193661321	0.342154477497328	0.0139536807127863	4.42270375579734	1.60208333333333	0.930082311014771	1
660	2010	5106802	Porto dos Gaúchos (MT)	6889118037.7309	-1.50264782706624	0.580081263546614	0.227461464750307	0.107257428361198	4.64512743402045	1.59006622516556	-0.0763048644233142	1
661	2010	5106828	Porto Esperidião (MT)	5831134793.71595	-0.0809875381247195	0.0391501121798359	0.651305462850726	0.00334073594764467	4.76388633977157	1.96775291023645	0.524259826470307	0
662	2010	5106851	Porto Estrela (MT)	2064583174.85908	-0.116968450297869	0.104881710433755	0.359353072304007	0.00597838745966884	4.93099555233549	1.10909090909091	0.668093328199736	0
663	2010	5107008	Poxoréu (MT)	6898100660.49112	-0.0287846400216806	0.0150691480329716	0.448402454478273	0.095681699358553	4.63740312184958	2.05920833333333	0.945590011495215	0
664	2010	5107040	Primavera do Leste (MT)	5501677088.79855	0	0.00317988276939994	0.278434827154974	0.523383342815009	3.81600983137871	1.92	2.14366808176361	0
665	2010	5107065	Querência (MT)	17855435867.8191	-0.326097814375306	0.592866865102967	0.151513760537214	0.111113697672395	4.287751190791	1.71719822812846	-0.433892451070121	0
666	2010	5107107	São José dos Quatro Marcos (MT)	1292419090.98869	-0.377856270554742	0.0349205630259931	0.888751166478426	0.00739103474271911	5.01923540753402	1.8	2.71353970017116	0
667	2010	5107156	Reserva do Cabaçal (MT)	1346873221.2059	-0.199219521243848	0.238864205971374	0.199020301722605	0	4.70156291388752	1.73327189466393	0.656956144621697	0
668	2010	5107180	Ribeirão Cascalheira (MT)	11398213241.0489	-0.0922800667008775	0.160896887726316	0.276308177269103	0.0179381150066502	4.58161458885405	1.692	-0.217301244879525	0
669	2010	5107198	Ribeirãozinho (MT)	627937961.49851	0	0	0.571311911382776	0.158531577504121	4.45371941365556	1.97997762863535	1.25104026666953	0
670	2010	5107206	Rio Branco (MT)	563638228.552719	-0.00952112275967476	0.0197087241125265	0.643913532236797	0	5.00123895236803	1.88927390884375	2.2235385769365	0
671	2010	5107248	Santa Carmem (MT)	3870454163.26032	-0.930356074548399	0.622076835181652	0.162971763043845	0.155567737055635	4.35095189794682	2.016	0.16679758967214	0
672	2010	5107263	Santo Afonso (MT)	1178500863.56882	-1.27501922226562	0.197218151844015	0.693747066114886	0.00569205009940012	4.68587506754108	1.866	0.915526024703384	1
673	2010	5107297	São José do Povo (MT)	449816112.949681	-0.011930361344562	0.00023860722689124	0.911240999497644	0	4.99326721701467	1.93810328815261	2.03758046173845	0
674	2010	5107305	São José do Rio Claro (MT)	4550015484.73963	-1.28912756033809	0.404052442470835	0.233670587606754	0.188781113730754	4.5741788447219	1.56600327792086	1.41001821590198	1
675	2010	5107354	São José do Xingu (MT)	7489681226.42728	-0.154050719894393	0.392148646503261	0.477163148435678	0.00325297799218857	4.62604599072233	1.716	-0.574165154677299	0
676	2010	5107404	São Pedro da Cipa (MT)	345243366.439068	0	0.0144559358343243	0.532382583145814	0.0809843287062683	4.26268674128296	1.62126731205325	2.50830479115959	0
677	2010	5107578	Rondolândia (MT)	12721889867.4196	-0.105879210897703	0.856233789132677	0.094696510177009	1.26548857646678e-05	5.50831072403367	1.71662677549234	-1.2951430623683	0
678	2010	5107602	Rondonópolis (MT)	4702651931.51448	-0.0216820015686306	0.0549467566068209	0.601618485630654	0.188154127296628	4.67661174914129	1.86	3.65534149017604	0
679	2010	5107701	Rosário Oeste (MT)	7446381967.75945	0	0.00271696876896438	0.347872897819391	0.0063564096929087	4.38947568525555	1.68	0.909880284254654	1
680	2010	5107743	Santa Cruz do Xingu (MT)	5674855474.82513	-0.191968441196477	0.628446045721834	0.210077779368463	0.000747069303178417	4.57019871879405	1.8011412178699	-0.878655472098017	0
681	2010	5107750	Salto do Céu (MT)	1760790485.02299	-0.204199994483579	0.221785576098059	0.657066818070367	0.00030477611116952	4.66684625276728	1.89320618432505	0.710716647677842	0
682	2010	5107768	Santa Rita do Trivelato (MT)	4752549167.64421	-0.114046867534959	0.134123632928736	0.141587492279292	0.290729178061641	3.8198976381171	1.65	-0.546716659022412	1
683	2010	5107776	Santa Terezinha (MT)	6493065058.17048	-0.223152941463708	0.412378370901162	0.293743655280052	0.0109427590554793	4.58131706711698	1.64117647058824	0.169186090301607	1
684	2010	5107792	Santo Antônio do Leste (MT)	3416861099.50787	-0.00157058440768024	0.014103847980968	0.333796304164268	0.318153283463773	3.59612129978176	1.98	0.0446832565710829	0
685	2010	5107800	Santo Antônio do Leverger (MT)	11775783029.425	-0.0109372981876842	0.0940151923383104	0.334726896618948	0.025046412849799	4.76536384384012	1.89945865712041	0.550077826195998	0
686	2010	5107859	São Félix do Araguaia (MT)	16779671870.9517	-0.376427726732224	0.384141776663218	0.233506722040553	0.0222722403480306	4.38301419187848	1.72500545018531	-0.399177988704739	1
687	2010	5107875	Sapezal (MT)	13675831464.3709	-0.0521899050708715	0.213209496400059	0.0772057430277755	0.264842185943107	3.66251062554588	1.80326529260092	0.140257382274527	1
688	2010	5107883	Serra Nova Dourada (MT)	1506258851.74577	-0.0142511196130087	0.176250721813901	0.336860839852524	0.00431096368293553	4.68756979497747	1.753125	-0.0401365472679001	1
689	2010	5107909	Sinop (MT)	3957476118.82564	-1.41027446512956	0.313582663520395	0.258337873415224	0.282163375677076	4.36193007272026	1.815	3.3610392384305	1
690	2010	5107925	Sorriso (MT)	9383408587.03674	-0.175576486509124	0.104911240017049	0.113175345000948	0.594718165443355	4.16670759672986	1.8096	1.85586803421545	1
691	2010	5107941	Tabaporã (MT)	8481632450.51247	-1.24075704903699	0.552121068909057	0.237420538031943	0.100469052430691	4.63208092347694	1.5	0.237932617500061	1
692	2010	5107958	Tangará da Serra (MT)	11643864227.2256	-0.126743053841674	0.0620487903225623	0.28204707876178	0.0693491902238428	4.28841094085258	1.7999919432807	1.95145195787602	0
693	2010	5108006	Tapurah (MT)	4506690302.16389	-1.19911369211767	0.403447576987478	0.208600532855188	0.274641094289991	4.13930859939327	1.77480516763429	0.938261178190821	1
694	2010	5108055	Terra Nova do Norte (MT)	2441915185.96513	-2.16688041983708	0.203084604053899	0.696808087949029	0.00542818928701581	5.03890033381142	1.238	1.82785467290433	1
695	2010	5108105	Tesouro (MT)	4300625660.64299	0	0	0.481451957786359	0.0663223999075888	3.6041577324089	1.86	-0.294048424217538	0
696	2010	5108204	Torixoréu (MT)	2406438937.2157	0	0	0.627579456432045	0.0267159472960554	4.42322489791269	1.91401604530439	0.536004653914445	0
697	2010	5108303	União do Sul (MT)	4600021652.68864	-0.586808931164177	0.790722118198344	0.127464699441348	0.0194708569803779	4.39063990842845	1.749	-0.116782813079931	0
698	2010	5108352	Vale de São Domingos (MT)	1894449871.71862	-0.0538219079205938	0.260809634855223	0.40236125268639	0.00572211863155806	4.80625637416231	1.83	0.444570159632048	0
699	2010	5108402	Várzea Grande (MT)	1052091309.01929	0	0	0.420812974508473	0	3.96349771703293	1.71817929101168	5.43001733794722	1
700	2010	5108501	Vera (MT)	2965402939.14828	-0.484997708178844	0.311882481446053	0.137156627995801	0.413876775598887	4.19493702740715	1.8144	1.16448938101611	1
701	2010	5108600	Vila Rica (MT)	7462108703.19782	-0.352389626039643	0.379832867120607	0.521622946038925	0.00396258538669067	5.15147310607082	1.75044444444444	0.98963721757124	0
702	2010	5108808	Nova Guarita (MT)	1118649976.36188	-1.37681720682511	0.150058683726445	0.71867939287272	0.0100262995200853	5.0666944315384	1.8	1.47854017710175	1
703	2010	5108857	Nova Marilândia (MT)	1943536734.36354	-1.69813013193693	0.2339553919984	0.446235464426549	0.0574050820210875	4.64010660910034	1.63507692307692	0.187776029627779	1
704	2010	5108907	Nova Maringá (MT)	11600256452.0528	-0.885447770983557	0.699785935075076	0.137646880761989	0.0573366754105026	3.86652593770962	1.97640552601798	-0.661102752521201	1
705	2010	5108956	Nova Monte Verde (MT)	5171609361.73479	-0.982681708153643	0.568201713763137	0.341728342269438	0	5.31830514828211	1.71662677549234	0.508810805744722	1
706	2011	5100102	Acorizal (MT)	855770301.769697	0	0.000313546097299612	0.442538961728673	0	4.67762574286764	1.34826429062216	1.86340623783491	0
707	2011	5100201	Água Boa (MT)	7538490631.11864	-0.00427125457497557	0.0146504031921662	0.65042664667728	0.0536540762193181	4.57686416242344	1.83599284436494	1.01761969619959	0
708	2011	5100250	Alta Floresta (MT)	8989809938.9809	-1.34433183162693	0.442113250950061	0.462343892945548	0.000208932567082338	5.30722079033339	1.31786542923434	1.69906994147412	0
709	2011	5100300	Alto Araguaia (MT)	5416771829.75659	-0.006934994225954	0.00323963301698135	0.529367923536283	0.0355071704368843	3.95860586161365	1.5511964549483	1.0605874222498	0
710	2011	5100359	Alto Boa Vista (MT)	2249230352.46303	-2.2260571725278	0.295065906244924	0.4512477953271	0.01114221542948	4.72039241357199	1.4615	0.847068392578007	1
711	2011	5100409	Alto Garças (MT)	3878997168.47176	0	0	0.403917340719965	0.235161904286819	3.78970183048647	1.7397775175644	0.981409861217268	0
712	2011	5100508	Alto Paraguai (MT)	1851490565.5633	-0.0405784205022329	0.0616502145773206	0.388712283825316	0.0224630542065931	4.48362729530964	1.44887892376682	1.6931723825596	0
713	2011	5100607	Alto Taquari (MT)	1445052436.27462	0	0	0.314474799464405	0.496965253475752	3.71519509676766	1.82633358786953	1.72025567406599	0
714	2011	5100805	Apiacás (MT)	20574049545.3427	-0.341957014191441	0.856178460787462	0.0681879501524963	7.82510329957497e-06	5.11292011889331	1.43606430044211	-0.876112937877171	0
715	2011	5101001	Araguaiana (MT)	6445934205.63248	-0.023310992737002	0.0787328779692225	0.45572158265383	0.000757607263952548	4.56098113969779	1.51510093616055	-0.701236706256387	0
716	2011	5101209	Araguainha (MT)	690645221.841412	0	0	0.410267879786957	0.000310808999838604	4.55379488683635	1.4037446075237	0.461796202736156	0
717	2011	5101258	Araputanga (MT)	1615840730.15727	-0.166058097990068	0.211192689023769	0.712189970659806	0.0016937925994987	5.13184167713675	1.71031678788142	2.25073876836636	1
718	2011	5101308	Arenápolis (MT)	417080142.993461	-0.0257335136004306	0.093283986801563	0.70844362941987	0.0253475108964247	5.07885927215749	1.53142857142857	3.2081729742357	0
719	2011	5101407	Aripuanã (MT)	25210143508.5545	-0.344848469352247	0.857510421623726	0.0928174556121363	0	5.18090067207089	1.31723188978729	-0.301078623540513	1
720	2011	5101605	Barão de Melgaço (MT)	11212207790.3674	-0.0392474387781098	0.304933454213814	0.128702881554065	1.43588190651616e-05	4.76954980043554	1.37402111475251	-0.390039830950922	1
721	2011	5101704	Barra do Bugres (MT)	6002986912.83897	-0.514030695936646	0.305101802115162	0.359589055884447	0.0892089098217705	4.76374785411552	0.863636363636364	1.66698897560485	0
722	2011	5101803	Barra do Garças (MT)	9111484571.77817	-0.0111905920218145	0.0173630869896359	0.471589217155075	0.0152781030024137	4.59945021067636	1.34398174557901	1.82576636291493	0
723	2011	5101852	Bom Jesus do Araguaia (MT)	4290835417.53032	-0.796684158529363	0.324026580520861	0.471769594095546	0.0660359867666415	4.33165129394595	1.57818181818182	0.213863397335241	1
724	2011	5101902	Brasnorte (MT)	16020845371.1642	-0.848138696863766	0.509097597567704	0.236607918608487	0.0900963133078386	4.59774585891977	1.26089630255977	-0.0423193138399741	0
725	2011	5102504	Cáceres (MT)	24676683685.6617	-0.0580648185469178	0.106741404072598	0.294790951809321	0.00151142505206396	4.79924847014092	1.59485714285714	1.2708186888069	0
726	2011	5102603	Campinápolis (MT)	6003608642.69423	0	0.00107264861895216	0.413363022790196	0.00116203600386484	4.75350439049954	1.5587994617822	0.8682483976178	0
727	2011	5102637	Campo Novo do Parecis (MT)	9469677470.56241	-0.0685707325002532	0.161458573526011	0.0861271068213933	0.39550578445663	4.19409724765963	1.42600861445747	1.06888724337528	0
728	2011	5102678	Campo Verde (MT)	4785574308.98106	-0.00336415344508899	0.00801789904412876	0.288565868674917	0.490773918414399	4.12534450035357	1.49459527400704	1.88720291824741	0
729	2011	5102686	Campos de Júlio (MT)	6812722610.98461	-0.00315085117802554	0.103552723965819	0.140630365203237	0.272146893374035	2.98605623746947	1.07999894952466	-0.27901872406709	1
730	2011	5102694	Canabrava do Norte (MT)	3466434205.0998	-0.374645922742339	0.182941771448193	0.474407010599849	0.0105891657502381	4.66099186071329	1.70964467005076	0.322568530476546	1
731	2011	5102702	Canarana (MT)	10923434946.4336	-0.11839856043189	0.194021342204839	0.39774055819775	0.0849472825073777	4.42919000810051	1.43399691017435	0.54049658660868	0
732	2011	5102793	Carlinda (MT)	2425989746.05557	-1.19451994321226	0.261201694249082	0.661122547088611	0	5.04284224347091	1.42097766066729	1.51074618459033	0
733	2011	5102850	Castanheira (MT)	3925186555.0629	-1.28925847865782	0.357273622102716	0.525820584190665	2.73437641284797e-05	5.1670448877232	1.43606430044211	0.740493633933315	0
734	2011	5103007	Chapada dos Guimarães (MT)	6635504781.25162	-0.0226450180361936	0.0203562537132492	0.348830327834671	0.0371620920986811	4.16332457965707	1.28479287186648	0.987942793739711	0
735	2011	5103056	Cláudia (MT)	3865235745.42632	-1.00658539651132	0.590858685783881	0.22647477224679	0.0879963895598429	3.91439814265776	1.19880333883239	1.04841481804662	0
736	2011	5103106	Cocalinho (MT)	16577699988.0453	-0.0126249287916111	0.0967393261560178	0.181413752412977	4.85574184292687e-05	4.91594646296025	1.13128381831058	-1.10513016249086	0
737	2011	5103205	Colíder (MT)	3116467001.38398	-0.823102593114168	0.184819249621221	0.73440381786038	0.000327174670903121	5.12304236920249	1.31739130434783	2.28971019528031	0
738	2011	5103254	Colniza (MT)	28062513530.9064	-0.529905667019967	0.901298592288647	0.0581959193747811	1.52986118230234e-05	5.26396830748564	1.43606430044211	-0.061790593596358	1
739	2011	5103304	Comodoro (MT)	21599797100.7485	-0.245220112366396	0.48044508276672	0.101216029966508	0.0152026531668686	5.00768569658109	1.31410696761531	-0.172471849465556	1
740	2011	5103353	Confresa (MT)	5825445922.77665	-1.22429030922017	0.323686144432423	0.540097189911732	0.0121968425087096	4.88841199136211	1.70987654320988	1.46158801480404	1
741	2011	5103361	Conquista D'Oeste (MT)	2693976830.5781	-0.0717128942560331	0.318803655464886	0.306931187415831	0.000159361987235634	4.41031186706692	1.60393823552978	0.228335428792376	1
742	2011	5103379	Cotriguaçu (MT)	9460101320.52904	-0.945078351847498	0.821435328096791	0.118066721110456	0	5.50598245408355	1.43606430044211	0.459833131639245	0
743	2011	5103403	Cuiabá (MT)	3305174780.51732	-0.0081182828783045	0.0431730283468272	0.377954777682378	0.0015587103126346	4.3943628290044	1.3751588475002	5.11642329620546	0
744	2011	5103437	Curvelândia (MT)	360292201.302966	-0.193631984558512	0.0668775085129012	0.752334733850031	0.0579406476871238	5.21123766592786	1.58616089964224	2.60311215083349	0
745	2011	5103452	Denise (MT)	1283150234.91857	-0.0752806921286642	0.114677587675999	0.48204736526388	0.30083001026749	4.58548138496798	1.37082397647196	1.89345021617692	0
746	2011	5103502	Diamantino (MT)	8221920599.491	-0.116181058769193	0.210986108130006	0.193010679149649	0.406953529955073	4.12670796894235	1.32264138164578	0.905834722270957	0
747	2011	5103601	Dom Aquino (MT)	2232098338.64409	0	0.0190174273260762	0.390470337803797	0.184307961923767	4.6121695331605	1.49458209448299	1.29764919832176	1
748	2011	5103700	Feliz Natal (MT)	11724717228.9568	-0.493864345343602	0.790654389320572	0.0426306998380936	0.0468278602151101	3.47360420456212	1.32	-0.0699134586558539	0
749	2011	5103809	Figueirópolis D'Oeste (MT)	891227869.969231	-0.0722571941061216	0.0275781624171697	0.93693495024271	0	5.0618021886925	1.61319722012483	1.44910301863864	1
750	2011	5103858	Gaúcha do Norte (MT)	16998807495.4363	-0.336532765971625	0.536801331402596	0.167950686207226	0.0397620092627822	4.27067312274626	1.34336111111111	-0.993705289723706	0
751	2011	5103908	General Carneiro (MT)	3723529960.74956	0	0	0.389781066109241	0.177300302284189	4.36107012969763	1.62	0.300151252179845	0
752	2011	5103957	Glória D'Oeste (MT)	836520872.646403	-0.0449065678945117	0.0332308602419388	0.876896966500118	0.0103285106157377	4.92251178488473	1.6037503957767	1.32113298059472	1
753	2011	5104104	Guarantã do Norte (MT)	4754427197.42294	-1.12985960491178	0.457079567441583	0.361521211645548	0.00101585778663397	5.28125629237169	1.26	1.91338699802092	0
754	2011	5104203	Guiratinga (MT)	5061390942.89037	0	8.48220392638774e-05	0.411450506959253	0.108932703924635	4.26471797627724	1.83101689831017	1.01269056118458	1
755	2011	5104500	Indiavaí (MT)	594741265.089049	-0.324835162649307	0.0444843708850302	0.889506953721353	0.00216556775099538	4.8748008616943	1.65303073436624	1.39384677205265	1
756	2011	5104526	Ipiranga do Norte (MT)	3480242191.67395	-0.803372315244306	0.265575458453986	0.193225690639662	0.500881821805772	2.95402181641293	1.40098341576957	0.386638318283716	0
757	2011	5104542	Itanhangá (MT)	2909363737.27539	-3.2648546464958	0.512600625006317	0.342865074401491	0.0932235897366653	3.76834751113602	1.26604570770117	0.595233824562807	0
758	2011	5104559	Itaúba (MT)	4547655221.02447	-1.05142616099959	0.59623297655068	0.255976838208791	0.0330650516624116	4.78648667609665	1.29	0.00599493463445625	0
759	2011	5104609	Itiquira (MT)	8688470393.89928	-0.0197649290070268	0.0328900771757553	0.430751921546887	0.212522399148054	4.13500427096194	1.83	0.27843525501606	0
760	2011	5104807	Jaciara (MT)	1680851939.5367	-0.0287343684228229	0.00648119643314783	0.417638081487718	0.335298152418318	4.74311458303215	1.3535873015873	2.72512583396519	1
761	2011	5104906	Jangada (MT)	1018910536.43869	0	0	0.440415622542684	0	4.77312149506819	1.35	2.02196675842486	0
762	2011	5105002	Jauru (MT)	1363240923.47689	-0.334606918896456	0.0725900186405959	0.88245685892963	0.000275558639091199	5.08389394292615	1.42071755188025	2.03721543608211	1
763	2011	5105101	Juara (MT)	22712783814.1107	-0.534454624684423	0.627010729957478	0.259446768226009	0.000543433084338723	5.07772418475754	1.32	0.367226157906855	0
764	2011	5105150	Juína (MT)	26293377168.4814	-0.23002029220651	0.745488215354702	0.126582595586939	1.83689674344155e-05	5.20306744759535	1.48819752018333	0.40076173586707	1
765	2011	5105176	Juruena (MT)	2790284804.47513	-1.55015495856775	0.583519869019177	0.323128454825023	0	5.35620152383257	1.43606430044211	1.38985938894915	0
766	2011	5105200	Juscimeira (MT)	2301354264.39584	-0.00466374851462054	0.0154370075833943	0.541694389973188	0.136391325310081	4.82216741555458	1.38177777777778	1.60274371754568	1
767	2011	5105234	Lambari D'Oeste (MT)	1771332252.23973	-0.61198382707745	0.220798917412894	0.517065741422319	0.0622587507249584	5.00208048323939	1.31143112016016	1.12039133071097	0
768	2011	5105259	Lucas do Rio Verde (MT)	3689205739.9699	-0.12509909894264	0.149653433711848	0.194427274007831	0.55402899784051	3.49357499415479	1.2835411365564	2.51353115014917	0
769	2011	5105309	Luciara (MT)	4259977499.16943	-0.0100779288475444	0.0941404528471204	0.0554915957167892	0	5.06251240690806	1.04700346161085	-0.649956501993884	1
770	2011	5105507	Vila Bela da Santíssima Trindade (MT)	13467959499.4041	-0.296057193622073	0.179132532926972	0.425182757774389	0.00412408069177453	4.99396933456216	1.59486486486486	0.0733522801183286	1
771	2011	5105580	Marcelândia (MT)	12322775332.1581	-0.553074705107722	0.740266540732516	0.161597977027023	0.000387587785469185	4.71339874517978	1.566	-0.0260426783735158	0
772	2011	5105606	Matupá (MT)	5240362578.81746	-1.33333185029989	0.623296797761158	0.287321749031214	0.00441371756896507	5.05763993211801	1.2	0.995018610018124	0
773	2011	5105622	Mirassol d'Oeste (MT)	1083938346.75073	-0.663420402841636	0.0710949028716858	0.774072984957386	0.0508952368747165	5.12541750729751	1.59375	3.15016384355185	0
774	2011	5105903	Nobres (MT)	3926171069.57785	-0.0820107224722593	0.0631619247573845	0.314825495117256	0.0515027337125784	4.48797958345646	1.38	1.34051885713818	0
775	2011	5106000	Nortelândia (MT)	1358568875.45288	-0.130352956321136	0.252410724512751	0.358154622716293	0.119332206377625	4.54747712890223	1.5	1.55547538089699	0
776	2011	5106109	Nossa Senhora do Livramento (MT)	4951951351.97701	-0.0021674157860832	0.018737309470691	0.350362761820381	7.58595525129189e-05	4.48099675581578	1.38088842695278	0.851998947936032	0
777	2011	5106158	Nova Bandeirantes (MT)	9632621837.59608	-1.71256852652444	0.677099677970727	0.256021752233022	0.00027855701472421	5.2418255858847	1.43606430044211	0.189549695021204	0
778	2011	5106174	Nova Nazaré (MT)	4052375106.56148	-0.0317826575772197	0.264524410460425	0.241230371011119	0.00231748544833914	4.44550837886113	1.65	-0.291070623245617	0
779	2011	5106182	Nova Lacerda (MT)	4810763462.31579	-0.53990825014293	0.335300871545376	0.356841425905418	0.00565565047153855	4.69874312700138	1.30475	0.122187700792369	1
780	2011	5106190	Nova Santa Helena (MT)	2385100143.06798	-1.34099836180424	0.440031962446401	0.448199452468799	0.0096299882357754	4.6968504897939	1.32	0.374336946751743	0
781	2011	5106208	Nova Brasilândia (MT)	3290724634.84636	-0.101108752757578	0.0547128815325281	0.481603820393031	0.00247879522889546	4.57029032342295	1.37951807228916	0.332118421337357	0
782	2011	5106216	Nova Canaã do Norte (MT)	5979394157.66713	-0.815821800629463	0.410154634639893	0.453997203353588	0.0133547067033733	5.10996793284388	1.3312	0.707115120271364	0
783	2011	5106224	Nova Mutum (MT)	9567742881.88647	-0.381967332821012	0.329170585334311	0.200423475825156	0.346446053544131	4.15526347823998	1.44504142011834	1.19630922837975	0
784	2011	5106232	Nova Olímpia (MT)	1372684527.58484	-0.500412140048569	0.157551634718416	0.450722778329683	0.14406396375617	4.67772732767129	1.10681818181818	2.54628932495725	0
785	2011	5106240	Nova Ubiratã (MT)	12547664946.9608	-0.604321234153633	0.500329225601295	0.126415619526632	0.221400547264198	3.6019294437048	1.25999927882593	-0.308376493965042	0
786	2011	5106257	Nova Xavantina (MT)	5550496978.61444	-0.0067679131269524	0.042840890093606	0.612061057859564	0.0485259371202457	4.42394096202038	1.45796865992348	1.26383357130648	0
787	2011	5106265	Novo Mundo (MT)	5814974744.80162	-1.56057404919614	0.511620958836992	0.361377638192917	0.00166116693586815	5.26487839828581	1.2	0.231811887128623	0
788	2011	5106273	Novo Horizonte do Norte (MT)	902062323.099604	-0.249862656275851	0.211550382313554	0.703482359633794	0	5.07325547707767	1.29632372857359	1.42456080471473	0
789	2011	5106281	Novo São Joaquim (MT)	5250026213.08712	-0.00102217942316519	0.0236021228808863	0.511570135911528	0.166819681860574	4.60916604561103	1.46639825677879	0.140502013404438	0
790	2011	5106299	Paranaíta (MT)	4815974632.95022	-1.49094124373281	0.535568826588415	0.369492680873962	0.000211718113833508	5.43026317864913	1.61819425235076	0.796808854499623	0
791	2011	5106307	Paranatinga (MT)	24252795956.9647	-0.243178113748401	0.252197167357486	0.315941253807567	0.024583337977659	4.15315222366611	1.0720502901354	-0.228945081014064	0
792	2011	5106315	Novo Santo Antônio (MT)	4410817447.30653	-0.0437997894692794	0.118563596771706	0.0405391384754565	0	5.4827437429273	1.57379275870201	-0.788415973723799	1
793	2011	5106372	Pedra Preta (MT)	4062978440.95274	0	0.000356621770925802	0.573223268015144	0.141446760920164	4.76362146994496	1.83	1.35524146440706	1
794	2011	5106422	Peixoto de Azevedo (MT)	14459278570.442	-0.447599186942982	0.716270042190085	0.174259345152126	0.000411969400917661	4.76751331668192	1.22538461538462	0.756567900398772	0
795	2011	5106455	Planalto da Serra (MT)	2451321217.37277	-0.0350274373056508	0.0153463959695382	0.495397424243481	0.0141642199604725	4.38060249188082	1.22842696629213	0.106208181675761	0
796	2011	5106505	Poconé (MT)	17221836395.3784	-0.0243054546649776	0.193181623327581	0.17455367358563	0.00201299021968897	4.87659384619951	1.28137967362341	0.612627557799386	0
797	2011	5106653	Pontal do Araguaia (MT)	2746133710.95716	0	0	0.592979604702713	0	4.36300082828315	1.2112566386725	0.675278599557374	0
798	2011	5106703	Ponte Branca (MT)	689009612.262829	0	0	0.48087250993587	0	4.37239532975996	1.06278619773714	0.94234902124666	0
799	2011	5106752	Pontes e Lacerda (MT)	8597737198.75369	-0.146680473115108	0.162110010542366	0.45909739740577	0.00609816264823239	5.0212282039348	1.44981818181818	1.57197504666416	1
800	2011	5106778	Porto Alegre do Norte (MT)	3988215170.59805	-0.123793502948538	0.171938410943089	0.334269369592128	0.0134423597223466	4.6244424963448	1.70989010989011	0.991375885596095	1
801	2011	5106802	Porto dos Gaúchos (MT)	6889118037.7309	-0.934773142809478	0.565054785275952	0.26125351386287	0.108955599570635	4.62279568997473	1.341	-0.234510965096273	0
802	2011	5106828	Porto Esperidião (MT)	5831134793.71595	-0.0322109526632407	0.0383402367985887	0.737400737754902	0.000717844087923649	4.73569918073938	1.6306497593986	0.637497862273555	1
803	2011	5106851	Porto Estrela (MT)	2064583174.85908	-0.228738302804721	0.103712025930777	0.413678419220128	0.000285922878505901	4.7951043026988	1.1802380432837	0.56952480378473	0
804	2011	5107008	Poxoréu (MT)	6898100660.49112	-0.00855759568212103	0.0147813016327547	0.471655775836327	0.0924920500588533	4.55613179318903	1.4943369890329	0.936595975133153	1
805	2011	5107040	Primavera do Leste (MT)	5501677088.79855	0	0.00317988276939994	0.31434994481427	0.489770226178959	3.63581689532556	1.47149599287622	2.24745917356392	0
806	2011	5107065	Querência (MT)	17855435867.8191	-0.330004977128187	0.589605886959214	0.145863402094582	0.117139744841266	4.31381022965966	1.782	-0.314823389727124	0
807	2011	5107107	São José dos Quatro Marcos (MT)	1292419090.98869	-0.402769870811098	0.0311420003204457	0.908640524016418	0.00689276273759198	5.06454730623708	1.59574468085106	2.68781798387514	1
808	2011	5107156	Reserva do Cabaçal (MT)	1346873221.2059	-0.262969768041878	0.236872010758936	0.221492263718911	0	4.67312784998381	1.37320676623894	0.646898032748662	0
809	2011	5107180	Ribeirão Cascalheira (MT)	11398213241.0489	-0.148778066721822	0.159974087059307	0.261510409430283	0.0174060921731196	4.6135817700654	1.78074968233799	-0.249542446598816	0
810	2011	5107198	Ribeirãozinho (MT)	627937961.49851	0	0	0.657799219433541	0.161522739343821	4.35240221967458	1.88996655518395	1.25331661638912	0
811	2011	5107206	Rio Branco (MT)	563638228.552719	-0.114253473116096	0.0196135128849298	0.656386203051971	0	5.04191598179695	1.54659162558265	2.19668348963332	1
812	2011	5107248	Santa Carmem (MT)	3870454163.26032	-0.707126077525608	0.612773274436168	0.166049841263662	0.160656271770378	4.32159524583371	1.23312	0.0539498733081882	0
813	2011	5107263	Santo Afonso (MT)	1178500863.56882	-0.646616891291854	0.184467959621359	0.740103122124401	0.00619295050814733	4.69709411718751	1.531	0.931364603484565	0
814	2011	5107297	São José do Povo (MT)	449816112.949681	0	0.00011930361344562	0.939038741430474	0	5.07011301236608	1.74633847183577	2.07762556806254	1
815	2011	5107305	São José do Rio Claro (MT)	4550015484.73963	-1.34220234553042	0.391161166867454	0.256775810760481	0.197650500056228	4.60287032759365	1.49459854607481	1.32535035208615	0
816	2011	5107354	São José do Xingu (MT)	7489681226.42728	-0.482931093994516	0.390608139304317	0.468321353628716	0.00139720420369333	4.76809325858562	1.71	-0.357204738400931	0
817	2011	5107404	São Pedro da Cipa (MT)	345243366.439068	-0.015544017026155	0.0144559358343243	0.50797847641475	0.0784972859820835	4.39483821484042	1.34352191200814	2.48853989010295	1
818	2011	5107578	Rondolândia (MT)	12721889867.4196	-0.440390024610444	0.8551749970237	0.0972907617587659	0	5.49532796652254	1.43606430044211	-1.26127978161246	1
819	2011	5107602	Rondonópolis (MT)	4702651931.51448	-0.0193996856140392	0.0547299365911346	0.621337695478335	0.175669859025005	4.68897481077336	1.83	3.72731101940138	1
820	2011	5107701	Rosário Oeste (MT)	7446381967.75945	0	0.00271696876896438	0.33402140186727	0.00565014194925218	4.48739631956545	1.41	0.864649222006128	0
821	2011	5107743	Santa Cruz do Xingu (MT)	5674855474.82513	-0.318686525533072	0.626526361309869	0.205491341241355	0.000208044616075002	4.5080458224361	1.53714285714286	-1.09419120987962	0
822	2011	5107750	Salto do Céu (MT)	1760790485.02299	-0.576026850110392	0.219743576153224	0.683643294964349	0	4.78606939128497	1.56887391343795	0.797262886745694	0
823	2011	5107768	Santa Rita do Trivelato (MT)	4752549167.64421	-0.13098452112926	0.132983164253387	0.16076091614804	0.277291972876829	3.71277396714295	1.4382	-0.645996904684806	0
824	2011	5107776	Santa Terezinha (MT)	6493065058.17048	-0.756240523849204	0.410146841486525	0.273230114512907	0.00707477473677512	4.70106384567973	1.49318555228874	0.130339819389785	1
825	2011	5107792	Santo Antônio do Leste (MT)	3416861099.50787	0	0.0140881421368912	0.323540387982116	0.305038903659644	3.80424404389516	1.47344578313253	0.0940996156941271	0
826	2011	5107800	Santo Antônio do Leverger (MT)	11775783029.425	-0.00911441515640542	0.0939058193564336	0.348289146371678	0.0215328058070052	4.71557032810659	1.45979524368135	0.449723592407879	1
827	2011	5107859	São Félix do Araguaia (MT)	16779671870.9517	-0.382504300060953	0.380377499395896	0.223931321753074	0.0249395362196931	4.48010778755757	1.70999847467968	-0.456958431266925	0
828	2011	5107875	Sapezal (MT)	13675831464.3709	-0.0251139392822254	0.21268759734935	0.0800820738861927	0.269233201264483	3.72050198858138	1.29171503594973	0.279950243361707	0
829	2011	5107883	Serra Nova Dourada (MT)	1506258851.74577	-0.726807100263512	0.176108210617771	0.339390413583833	3.5627799032525e-05	4.6361028351647	1.66875	-0.0984745662803239	1
830	2011	5107909	Sinop (MT)	3957476118.82564	-1.12415147268501	0.2994799188691	0.347998784602115	0.230864642007988	4.16813664389306	1.22844444444444	3.35265706300437	0
831	2011	5107925	Sorriso (MT)	9383408587.03674	-0.132111297666477	0.103155475151958	0.19157281982398	0.53993487019023	3.71130567999855	1.19368421052632	1.95857460146619	0
832	2011	5107941	Tabaporã (MT)	8481632450.51247	-0.97438340413919	0.539713498418687	0.261609289681451	0.103151770374554	4.56871918442479	1.32	0.157858930412343	0
833	2011	5107958	Tangará da Serra (MT)	11643864227.2256	-0.0737414131442472	0.0607813597841456	0.359715222155958	0.0721559727616456	4.07248245424258	1.35	1.9692405774436	0
834	2011	5108006	Tapurah (MT)	4506690302.16389	-0.824018545129523	0.391456440066301	0.207195414526788	0.321891175028054	4.17948570103526	1.43981831945496	0.835473252872349	0
835	2011	5108055	Terra Nova do Norte (MT)	2441915185.96513	-1.92294154904406	0.181415799855528	0.748782450960335	0.00173614151285121	5.05146295566313	1.10490196078431	1.53122330449503	0
836	2011	5108105	Tesouro (MT)	4300625660.64299	0	0	0.491646765072248	0.0660977897103476	3.70204041299327	1.89098245614035	-0.229704929896773	1
837	2011	5108204	Torixoréu (MT)	2406438937.2157	0	0	0.67276018199282	0.0277194678539205	4.41355498900519	2.0508579955235	0.525740634187	0
838	2011	5108303	União do Sul (MT)	4600021652.68864	-0.597308494544844	0.784854028886702	0.1361093399581	0.0234140263388967	4.33549147393234	1.053	-0.201642053188394	0
839	2011	5108352	Vale de São Domingos (MT)	1894449871.71862	-0.0708182998955203	0.260271415776017	0.453463737890997	0.00212454899686562	4.81087832629075	1.44916666666667	0.476868622196197	0
840	2011	5108402	Várzea Grande (MT)	1052091309.01929	0	0	0.399338760900222	0	3.95205247616756	1.36544421347639	5.48101146828356	0
841	2011	5108501	Vera (MT)	2965402939.14828	-0.470520164651118	0.307032504364264	0.191863645601198	0.38141088423796	3.90664252725732	1.19840531561462	1.23880029736463	0
842	2011	5108600	Vila Rica (MT)	7462108703.19782	-0.973746027872801	0.37630897086021	0.510742017381823	0.00256741013257454	5.20345774155586	1.71	1.05271140432972	1
843	2011	5108808	Nova Guarita (MT)	1118649976.36188	-0.786752689614353	0.136290511658194	0.760799445402073	0.00762766327126109	5.08343122948591	1.36375	1.48362200529608	0
844	2011	5108857	Nova Marilândia (MT)	1943536734.36354	-0.836639723539658	0.216974090679031	0.483235372992329	0.0577916482299837	4.56778246764345	1.65	0.417634723690339	0
845	2011	5108907	Nova Maringá (MT)	11600256452.0528	-0.635172303845566	0.690931457365241	0.137429451058561	0.0706230181391587	3.99072828675183	1.272	-0.56547385728911	0
846	2011	5108956	Nova Monte Verde (MT)	5171609361.73479	-0.65892596058877	0.5583748966816	0.378690456783095	0	5.31639499862308	1.43606430044211	0.447815561896742	0
847	2012	5100102	Acorizal (MT)	855770301.769697	0	0.000313546097299612	0.418584039894982	0	4.79001465122418	1.57048944415393	1.85922783226434	1
848	2012	5100201	Água Boa (MT)	7538490631.11864	-0.0121018879624307	0.0146076906464165	0.655274520619877	0.0745547486061986	4.60180794684316	2.145	1.03985811294613	0
849	2012	5100250	Alta Floresta (MT)	8989809938.9809	1.41656280481825	0.428669932633792	0.495988005747722	0.000286536091998636	5.23722598593364	1.94421662750895	1.70248125082513	0
850	2012	5100300	Alto Araguaia (MT)	5416771829.75659	-0.00495356730425278	0.00317028307472181	0.528575352767602	0.0416297796249408	3.97204249250231	1.67999274222814	1.08114930821526	0
851	2012	5100359	Alto Boa Vista (MT)	2249230352.46303	-0.722931750563697	0.272805334519646	0.521584521421548	0.0251475269007964	4.58277279481979	2.0084375	0.876366262735361	1
852	2012	5100409	Alto Garças (MT)	3878997168.47176	0	0	0.420933998107468	0.219805408595657	3.8125912990672	2.00069624030237	0.996274675802853	0
853	2012	5100508	Alto Paraguai (MT)	1851490565.5633	-0.0115938344292098	0.0612444303722983	0.404711775337624	0.0223181312762279	4.57223083802087	1.99584615384615	1.70443398532781	1
854	2012	5100607	Alto Taquari (MT)	1445052436.27462	0	0	0.246514373977884	0.561137720820401	4.00121825665011	1.95197262170268	1.75399616222655	0
855	2012	5100805	Apiacás (MT)	20574049545.3427	0.0378213326146303	0.852758890645548	0.0726247837233553	7.30342974626997e-05	5.09277128121013	1.98895745122874	-0.859214387609928	0
856	2012	5101001	Araguaiana (MT)	6445934205.63248	-0.0199808509174298	0.0784997680418524	0.458668758164151	0.0018315780007644	4.5995401732737	2.0497238884217	-0.706568379542006	0
857	2012	5101209	Araguainha (MT)	690645221.841412	0	0	0.423166453280259	0	4.5613226948185	1.89907403963189	0.444308412384584	0
858	2012	5101258	Araputanga (MT)	1615840730.15727	-0.01992697175881	0.209532108043869	0.74005451950254	0.00335437357939939	5.15016322517277	2.3138241771357	2.25904726741423	1
859	2012	5101308	Arenápolis (MT)	417080142.993461	-0.0128667568002161	0.0930266516655587	0.722854397036111	0.0376995974246317	5.02551125386795	2.07	3.19862775712521	1
860	2012	5101407	Aripuanã (MT)	25210143508.5545	-0.0642865665088824	0.854061936930203	0.0997357119417338	0.000185196400207689	5.16059200137077	1.78203419102221	-0.282491714919471	1
861	2012	5101605	Barão de Melgaço (MT)	11212207790.3674	-0.0588711581671607	0.304540979826033	0.125486506083469	0.000105298006477851	4.78430198264959	1.90732334627518	-0.390830553185058	0
862	2012	5101704	Barra do Bugres (MT)	6002986912.83897	-0.0286069256869103	0.299961495155796	0.401507141680046	0.0914885242124461	4.65857509635085	1.77263157894737	1.67765749545727	0
863	2012	5101803	Barra do Garças (MT)	9111484571.77817	-0.0064787638021027	0.0172511810694178	0.471224050468047	0.0185704929709369	4.6644924002857	1.75505004549591	1.83181240514636	0
864	2012	5101852	Bom Jesus do Araguaia (MT)	4290835417.53032	-0.310169028752411	0.316059738935568	0.469893571744221	0.108296516934157	4.45693170062979	2.145	0.236745988161403	0
865	2012	5101902	Brasnorte (MT)	16020845371.1642	-0.231462811821825	0.500616210599066	0.254488504563696	0.0974957539925623	4.52468462985312	1.92503907551183	-0.01495729856675	1
866	2012	5102504	Cáceres (MT)	24676683685.6617	-0.0204422956682028	0.106160755887129	0.30648220516169	0.00290324092734589	4.76494583086475	1.90801033591731	1.27632984410654	1
867	2012	5102603	Campinápolis (MT)	6003608642.69423	0	0.00107264861895216	0.463625549326596	0.00319112964138267	4.6766538736896	2.10884200373517	0.878333685674168	0
868	2012	5102637	Campo Novo do Parecis (MT)	9469677470.56241	-0.0561033265911185	0.160772866201009	0.0971097580268059	0.396718523031428	4.22339140034823	2.04131599809735	1.09617938566329	1
869	2012	5102678	Campo Verde (MT)	4785574308.98106	-0.00897107585357044	0.00798425750967787	0.264299108491008	0.519627141128446	4.20131031909648	2.145	1.92152435917556	0
870	2012	5102686	Campos de Júlio (MT)	6812722610.98461	-0.00236313838351832	0.103521215454038	0.127759138141002	0.292769214334214	3.49762834988861	1.73893193454014	-0.246003608362402	1
871	2012	5102694	Canabrava do Norte (MT)	3466434205.0998	-0.198159826905043	0.179195312220769	0.522259512550121	0.0186394087182554	4.84209268716103	2.00847826086957	0.319429467524334	1
872	2012	5102702	Canarana (MT)	10923434946.4336	-0.0938345437447729	0.19283735660052	0.387354891942438	0.127084396732453	4.35091336766392	2.06699961642935	0.554107282620736	0
873	2012	5102793	Carlinda (MT)	2425989746.05557	1.0485230612641	0.249256494816959	0.69443638106042	0.0022120739689116	4.93447102918426	1.92238799836283	1.50160535311967	0
874	2012	5102850	Castanheira (MT)	3925186555.0629	-0.255664194601284	0.344381037316138	0.575791313135462	0.000136718820642399	5.10408387135653	1.98895745122874	0.744615851215796	0
875	2012	5103007	Chapada dos Guimarães (MT)	6635504781.25162	-0.0105137583739467	0.0201298035328873	0.379692252415425	0.0385450557001771	3.96616573386441	2.21694101508916	0.996825285592223	1
876	2012	5103056	Cláudia (MT)	3865235745.42632	-0.566464609347033	0.580792831818767	0.217019811487836	0.121040158438421	4.04092689589744	1.97999565122853	1.05690245365044	0
877	2012	5103106	Cocalinho (MT)	16577699988.0453	-0.00420830959720189	0.0966130768681017	0.186661190764566	0.00145024823042083	4.93166979144099	1.53047193862362	-1.10331032577387	0
878	2012	5103205	Colíder (MT)	3116467001.38398	0.707730472322012	0.176588223690079	0.753621024846058	0.0024452001720128	5.0817580325854	2.0275	2.29648043866195	0
879	2012	5103254	Colniza (MT)	28062513530.9064	-0.483818598903117	0.895999535618447	0.0709148027791472	1.33862853451455e-05	5.22927723823955	1.98895745122874	-0.0160393327717239	0
880	2012	5103304	Comodoro (MT)	21599797100.7485	-0.0720504889425058	0.477992881643056	0.110522965538185	0.0162983174987185	4.9489571881576	1.89504132231405	-0.159301180625169	1
881	2012	5103353	Confresa (MT)	5825445922.77665	-0.978326793372324	0.311443241340221	0.576475838753797	0.0154487197032522	4.87183892307806	1.96941176470588	1.48363268014371	1
882	2012	5103361	Conquista D'Oeste (MT)	2693976830.5781	-0.0498006210111375	0.318086526522325	0.311154280077575	0.000358564471280176	4.25699778601682	2.16990857734508	0.246485809962866	1
883	2012	5103379	Cotriguaçu (MT)	9460101320.52904	-0.231447759636126	0.811984544578316	0.140825750808008	3.40364352406062e-05	5.40053431103205	1.98895745122874	0.490849482162317	0
884	2012	5103403	Cuiabá (MT)	3305174780.51732	0	0.0430918455180441	0.386414028441572	3.24731315132209e-05	4.44714466850902	2.06845999900681	5.12581656391669	1
885	2012	5103437	Curvelândia (MT)	360292201.302966	-0.0297895360859251	0.0649411886673161	0.772889513749319	0.0707501482040715	5.17473880665503	2.14585827866761	2.60864551877914	0
886	2012	5103452	Denise (MT)	1283150234.91857	-0.058551649433407	0.113924780754712	0.473766489129727	0.317726343389701	4.68510197046638	1.97989212213225	1.90302525430026	1
887	2012	5103502	Diamantino (MT)	8221920599.491	-0.0496053958789789	0.209824297542314	0.19415290866002	0.421789459538353	4.18037223699844	1.96206153846154	0.912400798389741	1
888	2012	5103601	Dom Aquino (MT)	2232098338.64409	0	0.0190174273260762	0.391359901408177	0.189981935184139	4.57355709957102	2.08260373049105	1.29544385559996	0
889	2012	5103700	Feliz Natal (MT)	11724717228.9568	-0.739194548405859	0.785715745867136	0.0452670841098074	0.05544645671448	3.68028147733182	2.145	-0.0410644373403416	0
890	2012	5103809	Figueirópolis D'Oeste (MT)	891227869.969231	0	0.0268555904761085	0.943498312040683	0.000782786269482984	5.111853448762	2.00302280386626	1.4387759044828	1
891	2012	5103858	Gaúcha do Norte (MT)	16998807495.4363	-0.330850223957092	0.53343600374288	0.167641303364213	0.0513638658757814	4.25187255715656	1.95570048309179	-0.973257895992847	0
892	2012	5103908	General Carneiro (MT)	3723529960.74956	0	0	0.395834238516928	0.176464387999318	4.36789947173784	1.95	0.310639129059798	0
893	2012	5103957	Glória D'Oeste (MT)	836520872.646403	-0.00641522398493055	0.0327817945629937	0.873689354507653	0.00558124486688933	4.94434289518473	1.94647645240039	1.31569557714542	1
894	2012	5104104	Guarantã do Norte (MT)	4754427197.42294	0.202042826452756	0.445780971392465	0.383362154058178	0.00181725670720076	5.21655113695532	1.87166666666667	1.92293279887033	0
895	2012	5104203	Guiratinga (MT)	5061390942.89037	0	8.48220392638774e-05	0.412129083273364	0.102496831695488	4.22083675933239	2.0669926199262	1.02012660288488	0
896	2012	5104500	Indiavaí (MT)	594741265.089049	0	0.0412360192585371	0.913418430971928	0.00397020754349154	4.97331411878265	2.05691208856785	1.40504788480748	1
897	2012	5104526	Ipiranga do Norte (MT)	3480242191.67395	-0.484182163122283	0.257541735301543	0.102433825147177	0.600308783201075	3.60801024885917	1.99386206896552	0.435958165631365	0
898	2012	5104542	Itanhangá (MT)	2909363737.27539	-2.24666268894456	0.479952078541359	0.352899429925184	0.129671910535963	3.72342414242786	1.698	0.622161405159294	1
899	2012	5104559	Itaúba (MT)	4547655221.02447	-0.574685230535136	0.585718714940685	0.279955490948984	0.0379858677021066	4.67232151693184	1.76900659981143	-0.0143192989197259	0
900	2012	5104609	Itiquira (MT)	8688470393.89928	-0.00555888628322575	0.032692427885685	0.412154358659338	0.234961770111344	4.09652752926174	2.028	0.293566752921015	0
901	2012	5104807	Jaciara (MT)	1680851939.5367	-0.00319270760253591	0.0061938527489196	0.401674543475039	0.363872885461014	4.70082907449346	1.98899985094649	2.73068604814624	0
902	2012	5104906	Jangada (MT)	1018910536.43869	0	0	0.442259026846558	0	4.80334905885394	0.569444444444444	2.02766773266309	1
903	2012	5105002	Jauru (MT)	1363240923.47689	-0.00393655198701782	0.0692439494516313	0.893833494172109	0.00173208287428754	5.09415695656796	1.95450027276312	2.01790049472586	1
904	2012	5105101	Juara (MT)	22712783814.1107	-0.135385720576566	0.621666183710634	0.277129608239883	0.00116719975505795	4.99319920143709	1.80909090909091	0.372002631491553	0
905	2012	5105150	Juína (MT)	26293377168.4814	-0.0867423462180806	0.743188012432637	0.140310337249592	0.000400035290793939	5.09778313816957	2.01332725431467	0.40320429871797	1
906	2012	5105176	Juruena (MT)	2790284804.47513	-0.525052485966502	0.568018319433499	0.360497574980074	0	5.28050273362834	1.98895745122874	1.43096346134976	0
907	2012	5105200	Juscimeira (MT)	2301354264.39584	-0.0209868683157929	0.0153903700982481	0.543046877042428	0.139912455438619	4.8019681831189	1.95001553277415	1.59853539991989	0
908	2012	5105234	Lambari D'Oeste (MT)	1771332252.23973	-0.0817998184707506	0.214679079142119	0.563237194514697	0.0757405726581003	4.92396626268298	1.7741865448409	1.13156053956399	0
909	2012	5105259	Lucas do Rio Verde (MT)	3689205739.9699	-0.155646553335612	0.148402442722422	0.106174223625854	0.648289714253105	4.1090050144931	2.2110875331565	2.55681214361261	1
910	2012	5105309	Luciara (MT)	4259977499.16943	-0.0188961165891447	0.094039673558645	0.0592204293903805	0.00055428608661492	5.22231711913181	1.41645216850197	-0.658989987091552	1
911	2012	5105507	Vila Bela da Santíssima Trindade (MT)	13467959499.4041	-0.145438594444227	0.176171960990751	0.434558566342259	0.00270954093759099	5.02256691906004	1.872	0.0830340943397876	0
912	2012	5105580	Marcelândia (MT)	12322775332.1581	-0.526509699586784	0.734735793681438	0.175372585627461	0.00116276335640755	4.59495801986161	1.749	-0.0417407971730635	0
913	2012	5105606	Matupá (MT)	5240362578.81746	-1.00358311312895	0.609963479258159	0.309779481348477	0.00489502783750651	5.01708042197513	1.872	1.01055969984684	0
914	2012	5105622	Mirassol d'Oeste (MT)	1083938346.75073	-0.0544598838153586	0.0644606988432694	0.81095717899597	0.0547074287417916	5.09318125533007	1.87184986595174	3.15788132879836	0
915	2012	5105903	Nobres (MT)	3926171069.57785	-0.0956791762176345	0.0623418175326619	0.369909363711123	0.0556306067436821	4.38449208437452	1.92504504504505	1.34058551269561	1
916	2012	5106000	Nortelândia (MT)	1358568875.45288	-0.0790017917097826	0.25110719494954	0.353454016109561	0.130629462592123	4.46486221834611	2.042875	1.545795367762	1
917	2012	5106109	Nossa Senhora do Livramento (MT)	4951951351.97701	-0.00866966314433368	0.0187156353128301	0.409153915017893	0.000162556183956255	4.39102537301087	1.86815276026616	0.849411401210269	1
918	2012	5106158	Nova Bandeirantes (MT)	9632621837.59608	-0.230645208191648	0.659973992705482	0.284813405274916	6.12825432393263e-05	5.1546486490323	1.98895745122874	0.220084481544446	0
919	2012	5106174	Nova Nazaré (MT)	4052375106.56148	-0.00264855479810445	0.264206583884653	0.249652775269083	0.00584006332981464	4.34671677789586	1.95	-0.264680429099574	0
920	2012	5106182	Nova Lacerda (MT)	4810763462.31579	-0.278878228379614	0.329901789043947	0.371889695108782	0.00747393652057363	4.6452202221253	1.8	0.141860466391073	1
921	2012	5106190	Nova Santa Helena (MT)	2385100143.06798	0.571499301842747	0.426621978828358	0.474299420584452	0.0127574844151511	4.83376218269387	1.80669433588013	0.379800655526962	0
922	2012	5106208	Nova Brasilândia (MT)	3290724634.84636	-0.0228310086871947	0.0537017940049523	0.55039038799488	0.00337572771303526	4.41403820195633	2.01650485436893	0.311857873645906	0
923	2012	5106216	Nova Canaã do Norte (MT)	5979394157.66713	0.532213781928792	0.401996416633598	0.462936240905039	0.0198076866225436	5.03721283830783	1.98001693480102	0.710983278668442	0
924	2012	5106224	Nova Mutum (MT)	9567742881.88647	-0.167706655673242	0.325350912006101	0.193653511497477	0.375309546858329	4.16974529102584	2.08890056818182	1.23914000996423	1
925	2012	5106232	Nova Olímpia (MT)	1372684527.58484	-0.00390946984412909	0.152547513317931	0.501936833287778	0.149537221537951	4.66256106339703	1.90031578947368	2.56079958351114	1
926	2012	5106240	Nova Ubiratã (MT)	12547664946.9608	-1.00121444384548	0.494286013259759	0.113730433535835	0.246959101371078	3.83642036562364	2.1031631354346	-0.279085249689841	0
927	2012	5106257	Nova Xavantina (MT)	5550496978.61444	-0.0638117523398329	0.0427732109623365	0.617040308231536	0.054104631226319	4.42603653962033	1.95	1.27093551360029	0
928	2012	5106265	Novo Mundo (MT)	5814974744.80162	0.640472140829169	0.496015218345031	0.386248998704943	0.00281475508577659	5.18979301314065	2.145	0.256065299057126	0
929	2012	5106273	Novo Horizonte do Norte (MT)	902062323.099604	-0.0178473325911338	0.209051755750795	0.715321090252579	0.00255811767139562	4.97095295115424	1.75374831482752	1.42961602367508	0
930	2012	5106281	Novo São Joaquim (MT)	5250026213.08712	0	0.0235919010866547	0.512868303778948	0.185310907625634	4.59811788103744	1.98438694501617	0.12077882684551	0
931	2012	5106299	Paranaíta (MT)	4815974632.95022	0.495866108715325	0.520659414151087	0.405618476929133	0.00046800846215828	5.39155767513767	2.18919501400042	0.799986130324567	0
932	2012	5106307	Paranatinga (MT)	24252795956.9647	-0.153120340958955	0.249765386220002	0.345027480424698	0.0381628109901607	4.13151248002524	1.99679770892997	-0.213308511009251	0
933	2012	5106315	Novo Santo Antônio (MT)	4410817447.30653	-0.0644830233853306	0.118125598877013	0.0503575912814869	0.000158165906416847	5.20599597774964	1.94409349844796	-0.757478077836149	1
934	2012	5106372	Pedra Preta (MT)	4062978440.95274	0	0.000356621770925802	0.574966752228559	0.147601788522068	4.81432402363942	2.145	1.36565986961406	0
935	2012	5106422	Peixoto de Azevedo (MT)	14459278570.442	-0.380793338145503	0.711794050320655	0.188173518882219	0.00114683373768971	4.7573566700586	1.9344	0.768119769687298	0
936	2012	5106455	Planalto da Serra (MT)	2451321217.37277	-0.026270577979238	0.0149961215964817	0.541130122075671	0.0288976357771618	4.33191537882921	1.90191011235955	0.102164801787319	0
937	2012	5106505	Poconé (MT)	17221836395.3784	-0.00623216786281226	0.192938568780931	0.195397159002812	0.00201299021968897	4.77686683920174	1.73353105689427	0.615079001606736	1
938	2012	5106653	Pontal do Araguaia (MT)	2746133710.95716	0	0	0.596848902149693	0	4.41135724017641	1.63866420252366	0.698727191766327	0
939	2012	5106703	Ponte Branca (MT)	689009612.262829	0	0	0.493957476192628	0	4.41446476363688	1.43780404710664	0.928681382517996	0
940	2012	5106752	Pontes e Lacerda (MT)	8597737198.75369	-0.0655380837322827	0.160643205811215	0.461781337977663	0.00863230188588065	5.05388455339019	1.68	1.57998480698201	0
941	2012	5106778	Porto Alegre do Norte (MT)	3988215170.59805	-0.0982274534265555	0.170700475913603	0.358530205006933	0.0231709143562372	4.66428367376521	1.96948665789159	1.00651929594396	1
942	2012	5106802	Porto dos Gaúchos (MT)	6889118037.7309	-0.397278585694026	0.555707053847857	0.250729526230073	0.137232487140622	4.60157705240838	2.22300215982721	-0.237451603127848	0
943	2012	5106828	Porto Esperidião (MT)	5831134793.71595	0	0.0380181272719563	0.716564852946452	0.00121481307187079	4.83372645740473	2.20604560773251	0.644723979888182	0
944	2012	5106851	Porto Estrela (MT)	2064583174.85908	-0.0077978966865225	0.10142464290273	0.445337879767418	0.00454877306713933	4.69247833783353	1.95	0.547076861048182	0
945	2012	5107008	Poxoréu (MT)	6898100660.49112	-0.00311185297531672	0.0146957256759335	0.457605759652772	0.097066473932569	4.57630926464023	2.236	0.925970946582325	0
946	2012	5107040	Primavera do Leste (MT)	5501677088.79855	0	0.00317988276939994	0.269031738229509	0.53250355873338	3.72643846824737	2.06699758145189	2.26531441140812	0
947	2012	5107065	Querência (MT)	17855435867.8191	-0.192352627834282	0.586305837187932	0.1200310452784	0.153734832286738	4.41068340960062	2.25420194043507	-0.2813976667314	0
948	2012	5107107	São José dos Quatro Marcos (MT)	1292419090.98869	-0.0332181336751419	0.0271143016123347	0.929650993565945	0.0130381174674933	5.06053961443757	1.8	2.68502431787771	1
949	2012	5107156	Reserva do Cabaçal (MT)	1346873221.2059	-0.0757034180726642	0.234242313078517	0.260300226457213	0	4.61529751879968	2.05923177799533	0.651552812293645	0
950	2012	5107180	Ribeirão Cascalheira (MT)	11398213241.0489	-0.0852178166982605	0.158486306392089	0.287461824106571	0.0262339046763924	4.58015991160247	1.94999135546335	-0.236009835004442	0
951	2012	5107198	Ribeirãozinho (MT)	627937961.49851	0	0	0.60660762109124	0.197074834352832	4.52577845881655	2.10603773584906	1.26101767370153	0
952	2012	5107206	Rio Branco (MT)	563638228.552719	0	0.0184709781537688	0.77025883125768	0.00171380209674144	4.80249109293807	2.00262051946872	2.19648623152045	1
953	2012	5107248	Santa Carmem (MT)	3870454163.26032	-0.414569994470908	0.605702013660912	0.148856971927745	0.19662264520374	4.36461622736867	2.26200873362445	0.063209198720985	0
954	2012	5107263	Santo Afonso (MT)	1178500863.56882	-0.245896564294085	0.17800179070844	0.747161264247657	0.00642063251212333	4.59926977184327	1.97	0.934702390294984	1
955	2012	5107297	São José do Povo (MT)	449816112.949681	0	0.00011930361344562	0.942259938993506	0	5.11762785494525	2.11899815498155	2.08925038759656	0
956	2012	5107305	São José do Rio Claro (MT)	4550015484.73963	-0.371523496346294	0.37773914341215	0.283513708100704	0.204467661354265	4.52919086907995	1.74046295948635	1.34483918634344	1
957	2012	5107354	São José do Xingu (MT)	7489681226.42728	-0.297353715144991	0.385778828364372	0.488254800268074	0.00599006520147499	4.72976473255773	1.96952631578947	-0.352255175659764	0
958	2012	5107404	São Pedro da Cipa (MT)	345243366.439068	0	0.0143004956640627	0.499895587561149	0.0791190466631297	4.51154102960794	1.81760098745609	2.50073079045557	0
959	2012	5107578	Rondolândia (MT)	12721889867.4196	-0.00843659050977956	0.850771096777596	0.112666447962837	0.000109675676627121	5.34482475606439	1.98895745122874	-1.25189004126263	1
960	2012	5107602	Rondonópolis (MT)	4702651931.51448	-0.00570578988648141	0.0545359397349942	0.613361001217034	0.193528981369694	4.63777857061373	2.028	3.74492694653312	0
961	2012	5107701	Rosário Oeste (MT)	7446381967.75945	0	0.00271696876896438	0.385074470194442	0.00683926621153102	4.31020835893529	1.92508287292818	0.860227446094074	1
962	2012	5107743	Santa Cruz do Xingu (MT)	5674855474.82513	-0.166435692860003	0.623339496054539	0.21943033051838	0.000567394407477279	4.66062477470898	2.00861111111111	-1.05953555664509	0
963	2012	5107750	Salto do Céu (MT)	1760790485.02299	-0.158483577808149	0.21398330765212	0.717260100026347	0.00176770144478321	4.73990952440934	2.12247135589826	0.780230216911523	0
964	2012	5107768	Santa Rita do Trivelato (MT)	4752549167.64421	-0.11630522134753	0.131673319042094	0.152721176575279	0.312544875891101	3.73170697201106	1.88892261904762	-0.608955633004457	1
965	2012	5107776	Santa Terezinha (MT)	6493065058.17048	-0.208276078699453	0.402584436248033	0.318240889298512	0.00714915905059635	4.46737991595774	2.0200753780328	0.142032715195898	1
966	2012	5107792	Santo Antônio do Leste (MT)	3416861099.50787	0	0.0140881421368912	0.322865036686814	0.333356540530117	3.78788818708655	2.07726554645986	0.131741278615179	0
967	2012	5107800	Santo Antônio do Leverger (MT)	11775783029.425	-0.00410148682038205	0.0938146752048695	0.355079385663199	0.0261082422155201	4.72571830615865	2.1202862216651	0.46226446023083	0
968	2012	5107859	São Félix do Araguaia (MT)	16779671870.9517	-0.250418785073343	0.376552456395287	0.237747530584707	0.0341983150547805	4.39148200597856	2.14500419815281	-0.448430194395043	0
969	2012	5107875	Sapezal (MT)	13675831464.3709	-0.00588607951926872	0.212436457956528	0.0795366305174069	0.274146115636568	3.80631859642431	1.88506165919283	0.322473012475511	1
970	2012	5107883	Serra Nova Dourada (MT)	1506258851.74577	-0.862192736587106	0.168840139615136	0.413816885762778	0.0017101343535612	4.44687388494916	1.95	-0.0781693001195782	1
971	2012	5107909	Sinop (MT)	3957476118.82564	-0.233237700002187	0.28823840414225	0.28170232440963	0.327576925520527	4.08119501131167	2.06249942207222	3.37810439513349	0
972	2012	5107925	Sorriso (MT)	9383408587.03674	-0.0457528303606838	0.101834362175293	0.113907390286719	0.628140608021834	4.06525944745641	2.36622292569144	1.9936260056808	1
973	2012	5107941	Tabaporã (MT)	8481632450.51247	-0.339768758456336	0.529969664377295	0.24864492867443	0.130478795845185	4.5686468908805	2.10600210970464	0.150887444738279	0
974	2012	5107958	Tangará da Serra (MT)	11643864227.2256	-0.00737414131442502	0.0600439456527031	0.375150221694713	0.076432974724012	4.00534201897243	2.028	1.99161780745844	0
975	2012	5108006	Tapurah (MT)	4506690302.16389	-0.829972436351563	0.383216254615006	0.184189578844848	0.364068540444944	4.26805999376843	1.94399565319856	0.866827940742059	1
976	2012	5108055	Terra Nova do Norte (MT)	2441915185.96513	0.566993051032421	0.162186384365088	0.781966927978124	0.0114277669200333	5.00445918581501	1.8	1.51479289648163	0
977	2012	5108105	Tesouro (MT)	4300625660.64299	0	0	0.484434282071949	0.0653241323642949	3.73917062231239	2.067	-0.224452510468163	0
978	2012	5108204	Torixoréu (MT)	2406438937.2157	0	0	0.663639295144667	0.0239060897340328	4.42919321393684	2.22307883611042	0.511391055950938	0
979	2012	5108303	União do Sul (MT)	4600021652.68864	-0.849298015680958	0.778880943941254	0.135071049801567	0.0341585795317835	4.21031960264154	1.8	-0.210457390093075	0
980	2012	5108352	Vale de São Domingos (MT)	1894449871.71862	-0.00566546399164414	0.259563232777062	0.46717416075077	0.00243614951640591	4.77215348668011	1.8	0.476868622196197	0
981	2012	5108402	Várzea Grande (MT)	1052091309.01929	0	0	0.422445218773233	0	3.93001528160935	1.2187986023553	5.49224287491404	1
982	2012	5108501	Vera (MT)	2965402939.14828	-0.110391269398916	0.302327302717753	0.147309005394619	0.447880905959635	4.18130188220131	2.12040380047506	1.24765206470883	1
983	2012	5108600	Vila Rica (MT)	7462108703.19782	-0.364615388575715	0.366571510581482	0.552618849880371	0.00617760589322556	5.17622886206454	1.96942307692308	1.0733555070624	1
984	2012	5108808	Nova Guarita (MT)	1118649976.36188	0.561280882224874	0.12842298476205	0.778597326368349	0.0166945082918167	5.05406030072577	1.84533333333333	1.4724076967219	0
985	2012	5108857	Nova Marilândia (MT)	1943536734.36354	-0.182238355622501	0.208607693443635	0.517032304398684	0.0647498399901156	4.51246264524006	1.94353577871317	0.42741392824685	1
986	2012	5108907	Nova Maringá (MT)	11600256452.0528	-0.63702276940667	0.684579734326785	0.147528366858232	0.0793155801123985	3.95508975270795	1.749	-0.535134535594361	1
987	2012	5108956	Nova Monte Verde (MT)	5171609361.73479	0.399506291065636	0.551785637075712	0.390084168668551	0.000155651801713882	5.34450476742924	1.98895745122874	0.459852061916643	0
988	2013	5100102	Acorizal (MT)	855770301.769697	0	0.000313546097299612	0.322701643340761	0	4.9448912858112	1.82977129727461	1.85521469298554	0
989	2013	5100201	Água Boa (MT)	7538490631.11864	-0.00854250914995114	0.0144866717667921	0.651423272744774	0.0849196597081393	4.40353460671456	2.19992307692308	1.06087830549226	0
990	2013	5100250	Alta Floresta (MT)	8989809938.9809	-1.0148153258285	0.442835560681975	0.435021482673095	0.000131329042166041	5.37769608696135	2.12734009815924	1.70575974322804	0
991	2013	5100300	Alto Araguaia (MT)	5416771829.75659	-0.00495356730425285	0.00312074740167928	0.476255774900084	0.0441164704116757	4.1306875883439	2.14049255823266	1.10068299599727	0
992	2013	5100359	Alto Boa Vista (MT)	2249230352.46303	-0.935278040333224	0.265576017014009	0.524376040062338	0.0256962869754818	4.50371325381692	2.24138461538462	0.903750230132902	0
993	2013	5100409	Alto Garças (MT)	3878997168.47176	0	0	0.385392703124951	0.247447100839748	3.76262562282096	2.14545454545455	1.01045260705647	0
994	2013	5100508	Alto Paraguai (MT)	1851490565.5633	-0.00579691721460415	0.0611284920280062	0.382828412852492	0.0228688384116154	4.54713714821104	2.13507692307692	1.71518152405139	0
995	2013	5100607	Alto Taquari (MT)	1445052436.27462	0	0	0.223229572458731	0.563848710470956	4.09606327315455	2.28847024912497	1.78535926099458	0
996	2013	5100805	Apiacás (MT)	20574049545.3427	-0.210756115535238	0.853137103971694	0.0626008263965998	5.21673553304998e-06	5.27207642676713	2.2144421132801	-0.843048279624281	0
997	2013	5101001	Araguaiana (MT)	6445934205.63248	-0.0399617018348588	0.0782999595326782	0.46217373242925	0.00788411075783585	4.57908334118084	1.88297872340426	-0.71192863201058	0
998	2013	5101209	Araguainha (MT)	690645221.841412	0	0	0.403818593040306	0	4.63475599027473	2.07794558318248	0.42650934764644	0
999	2013	5101258	Araputanga (MT)	1615840730.15727	-0.00996348587940323	0.20933283832628	0.707008958002516	0.00305546900301726	5.18738051028751	2.53176054687785	2.26703082771667	0
1000	2013	5101308	Arenápolis (MT)	417080142.993461	-0.0257335136004306	0.0928979840975565	0.640764488650736	0.0414309568966942	4.99794465766068	2.05285714285714	3.18918815900849	0
1001	2013	5101407	Aripuanã (MT)	25210143508.5545	-0.109202015294883	0.853419071265114	0.0888112530237355	4.0445190849955e-05	5.34935238808077	1.94988188929829	-0.264864139836158	1
1002	2013	5101605	Barão de Melgaço (MT)	11212207790.3674	-0.0186664647847099	0.303952268244361	0.13817491586405	0.00222561695510004	4.66038326780237	2.09983368582851	-0.391753853389145	0
1003	2013	5101704	Barra do Bugres (MT)	6002986912.83897	-0.107275971325911	0.299675425898927	0.354967249453156	0.0922930939973904	4.6344010371883	1.848	1.68787461891958	0
1004	2013	5101803	Barra do Garças (MT)	9111484571.77817	-0.00647876380210301	0.0171863934313968	0.456275775441013	0.0248725632148007	4.6315408297879	1.90391175801683	1.83762994069705	0
1005	2013	5101852	Bom Jesus do Araguaia (MT)	4290835417.53032	-0.318923799725254	0.312958048648044	0.455660815505502	0.126356358769579	4.43100001153995	2.07539882451721	0.258216973089213	0
1006	2013	5101902	Brasnorte (MT)	16020845371.1642	-0.375499004417173	0.498301582480848	0.235321641911822	0.107688826877856	4.6470211229238	2.18348387096774	0.0107500932803926	0
1007	2013	5102504	Cáceres (MT)	24676683685.6617	-0.0482786131738425	0.105956332930447	0.272206564520567	0.00471695098982264	4.91990347139033	2.17622739018088	1.28161957870236	0
1008	2013	5102603	Campinápolis (MT)	6003608642.69423	0	0.00107264861895216	0.444353629139423	0.00264586659341532	4.59709135102782	2.30747134437191	0.887975633650421	0
1009	2013	5102637	Campo Novo do Parecis (MT)	9469677470.56241	-0.0158676075207185	0.160211832935097	0.0957836793982886	0.396219826795062	4.21302164653849	2.14971726190476	1.12188702590999	0
1010	2013	5102678	Campo Verde (MT)	4785574308.98106	-0.00784969137187436	0.00789454675114217	0.237812007033341	0.515478018546169	4.18785016320933	2.31049720670391	1.95364100795765	0
1011	2013	5102686	Campos de Júlio (MT)	6812722610.98461	-0.00945255353407829	0.103497584070203	0.111965496611148	0.296376938933054	3.86256287750573	2.14593758480326	-0.215135248624181	1
1012	2013	5102694	Canabrava do Norte (MT)	3466434205.0998	-0.648663808384469	0.177213713951719	0.518544015795651	0.0185155588264397	4.77530443828859	2.40756218905473	0.3162805198189	0
1013	2013	5102702	Canarana (MT)	10923434946.4336	-0.149840501791397	0.191899011163072	0.372306975319912	0.142122487748304	4.25172531938175	2.15841980034478	0.567119929981226	0
1014	2013	5102793	Carlinda (MT)	2425989746.05557	-0.617168637326336	0.259741725429601	0.645438942649028	0.000420294054093205	5.02399439810062	2.4	1.49265819201801	0
1015	2013	5102850	Castanheira (MT)	3925186555.0629	-0.0464843990184143	0.341824395370125	0.557156537881903	0	5.14676244407913	2.2144421132801	0.748600641853484	0
1016	2013	5103007	Chapada dos Guimarães (MT)	6635504781.25162	-0.0129400103063957	0.0200246659491478	0.333043515260867	0.0382458179618417	3.84482027216091	2.20830286325027	1.00529873922064	0
1017	2013	5103056	Cláudia (MT)	3865235745.42632	-0.416518095108128	0.575128185725297	0.208300699363573	0.12527475907202	3.86839466562728	2.08547779052614	1.06505114436381	0
1018	2013	5103106	Cocalinho (MT)	16577699988.0453	-0.0113300643001627	0.0965709937721296	0.187557884424893	0.000398170831120004	4.88812187749958	1.67462528510164	-1.10149379484747	0
1019	2013	5103205	Colíder (MT)	3116467001.38398	0.263461708674619	0.183665528413299	0.727567589210457	0.00308232979429782	5.10390220437217	2.1975	2.30294857918316	0
1020	2013	5103254	Colniza (MT)	28062513530.9064	-0.251279699193169	0.891161349629416	0.0741734070974512	4.58958354690703e-05	5.27330011908147	2.2144421132801	0.0262879014236958	0
1021	2013	5103304	Comodoro (MT)	21599797100.7485	-0.128945530210897	0.477272376753631	0.0990669377963262	0.0202958773852182	5.03793785563112	2.14246666666667	-0.146784157206824	1
1022	2013	5103353	Confresa (MT)	5825445922.77665	-2.02482325031296	0.301659973406498	0.579829049232022	0.0182492031795722	4.87576232609163	2.28294117647059	1.50443947221338	0
1023	2013	5103361	Conquista D'Oeste (MT)	2693976830.5781	0	0.317588520312214	0.281273907470894	0.00300795750907259	4.35027337770833	2.37428970651296	0.26345730892718	1
1024	2013	5103379	Cotriguaçu (MT)	9460101320.52904	-0.465731888875626	0.809670066981954	0.129236344608582	0	5.52185597321229	2.2144421132801	0.519990448129909	0
1025	2013	5103403	Cuiabá (MT)	3305174780.51732	0	0.0430918455180441	0.319145936511935	1.62365657566104e-05	4.657183145043	2.20366453951742	5.13481783081768	0
1026	2013	5103437	Curvelândia (MT)	360292201.302966	0	0.0646432933064569	0.72909889570301	0.0920496665055077	5.18820918654519	2.34797413857399	2.61374185026616	0
1027	2013	5103452	Denise (MT)	1283150234.91857	-0.0669161707810312	0.113339264260378	0.448631102480101	0.322326830130897	4.55920563435026	2.06129873321123	1.91216407665281	0
1028	2013	5103502	Diamantino (MT)	8221920599.491	-0.108348627840931	0.209328243583524	0.183278883721286	0.419478892414516	4.23311149915014	2.13501428571429	0.918729933441388	0
1029	2013	5103601	Dom Aquino (MT)	2232098338.64409	0	0.0190174273260762	0.321781602189891	0.190102146482028	4.80067996419556	2.40291187739464	1.29311070540422	1
1030	2013	5103700	Feliz Natal (MT)	11724717228.9568	-0.578997587451026	0.778323800383077	0.0495557856073695	0.0611952390847447	3.48497205594769	2.07791796745745	-0.0139753384479172	0
1031	2013	5103809	Figueirópolis D'Oeste (MT)	891227869.969231	0	0.0268555904761085	0.911946003947676	0.00427521731794553	5.10196280642132	2.32819181632645	1.42834102719022	0
1032	2013	5103858	Gaúcha do Norte (MT)	16998807495.4363	-0.244665003403387	0.530127501503309	0.163663523954042	0.0597235165727125	4.19706337664583	2.28293524219272	-0.953983534759614	0
1033	2013	5103908	General Carneiro (MT)	3723529960.74956	0	0	0.386552707491808	0.178020918047009	4.27166948458134	2.03109334153468	0.320433526652085	0
1034	2013	5103957	Glória D'Oeste (MT)	836520872.646403	0	0.0327176423231444	0.807355938503474	0.00686428966387539	5.02038457306551	2.36515021117918	1.31022844662815	0
1035	2013	5104104	Guarantã do Norte (MT)	4754427197.42294	-0.893954852237888	0.447801399656993	0.367763093378977	0.00436818848252606	5.25898497827126	2.173	1.93205326363453	0
1036	2013	5104203	Guiratinga (MT)	5061390942.89037	0	8.48220392638774e-05	0.391358286408622	0.104394724824017	4.28834335449857	2.0739298245614	1.02715413846155	0
1037	2013	5104500	Indiavaí (MT)	594741265.089049	0	0.0412360192585371	0.856391813529049	0.00983528686910403	4.96414246320381	2.38715686918361	1.41530859457044	0
1038	2013	5104526	Ipiranga do Norte (MT)	3480242191.67395	-0.168075973822704	0.25269991367032	0.106288778675221	0.577040283705803	3.47254353764972	2.07791994854105	0.481185159599132	0
1039	2013	5104542	Itanhangá (MT)	2909363737.27539	-1.69883114656646	0.457485451651914	0.359502921244085	0.132807646637117	3.61514120688436	2.07791666666667	0.647303921028051	0
1040	2013	5104559	Itaúba (MT)	4547655221.02447	-0.220669688111026	0.579971862635333	0.266054480649797	0.0380448702925107	4.57150523011946	2.1312	-0.0345993990993858	0
1041	2013	5104609	Itiquira (MT)	8688470393.89928	-0.00802950240910451	0.0326368390228527	0.405353987772858	0.230928489285847	4.2760931875471	2.27417676767677	0.307965297732067	0
1042	2013	5104807	Jaciara (MT)	1680851939.5367	0	0.00616192567289424	0.36754449920393	0.346185285342965	4.77164480306498	2.2098	2.73598412500535	0
1043	2013	5104906	Jangada (MT)	1018910536.43869	0	0	0.363308653946357	5.26686943963985e-05	5.00159253858073	0.760444907388233	2.03295090969625	0
1044	2013	5105002	Jauru (MT)	1363240923.47689	-0.039365519870172	0.0692045839317612	0.86867892697507	0.00031492415896137	5.13660692020496	2.19897717196725	1.99890105527064	0
1045	2013	5105101	Juara (MT)	22712783814.1107	-0.369298222096266	0.620312326504868	0.264791314472854	0.000746629802830594	5.07719755075945	2.13207547169811	0.376605352795568	0
1046	2013	5105150	Juína (MT)	26293377168.4814	-0.0528618062834781	0.742320588970456	0.13582218620645	6.32708878296536e-05	5.15871572897104	2.20296017337744	0.405514149604729	1
1047	2013	5105176	Juruena (MT)	2790284804.47513	-0.521205947607761	0.562767794573834	0.350400411788411	0	5.32861721614315	2.2144421132801	1.46912576574309	0
1048	2013	5105200	Juscimeira (MT)	2301354264.39584	-0.00932749702924139	0.0151805014150902	0.51075041857868	0.133966176082478	4.82846885835132	2.23127868852459	1.59439752369845	1
1049	2013	5105234	Lambari D'Oeste (MT)	1771332252.23973	-0.0272666061569169	0.213861080957412	0.517459592400141	0.0814059674929262	4.98518538997787	1.94129508258064	1.1420659794166	0
1050	2013	5105259	Lucas do Rio Verde (MT)	3689205739.9699	-0.13091766168416	0.146845977189066	0.116618543746879	0.626106443801067	4.01333143481412	2.06740133037694	2.59694524604844	0
1051	2013	5105309	Luciara (MT)	4259977499.16943	-0.0176363754832018	0.0938507123927535	0.0539547115675387	0	5.42929113913277	1.54986612733563	-0.668105820499562	0
1052	2013	5105507	Vila Bela da Santíssima Trindade (MT)	13467959499.4041	-0.0434323473819698	0.174717575046309	0.411917961037271	0.00646703667898556	5.10787662104663	2.25815384615385	0.0922846024212378	0
1053	2013	5105580	Marcelândia (MT)	12322775332.1581	-0.34273212040927	0.729470696685571	0.179919120998583	0.00303537849968564	4.54533833165369	2.37058501913614	-0.0571735969686889	0
1054	2013	5105606	Matupá (MT)	5240362578.81746	-0.915513574629873	0.59992764812687	0.318166568793911	0.00769072365265144	5.03044908690073	2.173	1.02531553539267	0
1055	2013	5105622	Mirassol d'Oeste (MT)	1083938346.75073	-0.0198035941146752	0.0639161000051158	0.772290661487066	0.057677967858993	5.13032617503219	2.62798982188295	3.16526720422304	0
1056	2013	5105903	Nobres (MT)	3926171069.57785	-0.0929454854685602	0.0613850257704856	0.367599395028154	0.0603052179246008	4.36420342516095	2.3795887662989	1.34065216381038	0
1057	2013	5106000	Nortelândia (MT)	1358568875.45288	-0.0592513437823348	0.250317177032442	0.330899004576419	0.143190747473978	4.67008603957075	2.052875	1.53633754190265	0
1058	2013	5106109	Nossa Senhora do Livramento (MT)	4951951351.97701	-0.00758595525129179	0.0186289386813868	0.372622121943458	6.50224735825019e-05	4.37002171685078	2.04411186498957	0.846903725547936	0
1059	2013	5106158	Nova Bandeirantes (MT)	9632621837.59608	-0.521458731563718	0.657667540623566	0.255564918728874	7.24248238282947e-05	5.24759380320183	2.2144421132801	0.248662547248746	0
1060	2013	5106174	Nova Nazaré (MT)	4052375106.56148	-0.0953479727316703	0.264180098336672	0.216506111970838	0.00776026555843849	4.56176918521193	2.0756	-0.240223119855518	0
1061	2013	5106182	Nova Lacerda (MT)	4810763462.31579	-0.124937446314065	0.327113006760151	0.345864778836396	0.010820475261129	4.74014677288905	2.4506	0.160445704694412	1
1062	2013	5106190	Nova Santa Helena (MT)	2385100143.06798	0.0517499367810386	0.432336971846786	0.444464457031559	0.0216899735030081	4.86297445661133	1.99975	0.384949408320001	0
1063	2013	5106208	Nova Brasilândia (MT)	3290724634.84636	-0.0538159490483878	0.0534734839180803	0.54274200008467	0.00771361936360232	4.45450845527387	2.11610738255034	0.291859454102474	0
1064	2013	5106216	Nova Canaã do Norte (MT)	5979394157.66713	-0.502596488836623	0.407318554452886	0.430455942813972	0.0194127893813148	5.10577863467096	2.19778260869565	0.714754702340159	0
1065	2013	5106224	Nova Mutum (MT)	9567742881.88647	-0.153684360048396	0.323673845449369	0.188874713148527	0.370154950986633	2.87678734527318	2.06231934685966	1.27890314051983	0
1066	2013	5106232	Nova Olímpia (MT)	1372684527.58484	-0.0547325778178114	0.152508418619489	0.421362659800271	0.148755327569125	4.78786972080611	2.03724166666667	2.57460292653704	0
1067	2013	5106240	Nova Ubiratã (MT)	12547664946.9608	-0.69883998344448	0.484273868821304	0.128314548245417	0.24917451820966	3.8372830574248	2.11885128864139	-0.251549612137545	0
1068	2013	5106257	Nova Xavantina (MT)	5550496978.61444	-0.0261048077753865	0.0421350934389382	0.620917355608547	0.0617620415070989	4.41885741506377	1.74334440753045	1.27768616895947	0
1069	2013	5106265	Novo Mundo (MT)	5814974744.80162	-0.514961750119126	0.502419939753323	0.339311804061469	0.00324850423014216	5.3081294581629	2.19777158774373	0.278833934141724	0
1070	2013	5106273	Novo Horizonte do Norte (MT)	902062323.099604	-0.101134884683083	0.208873282424884	0.687895689170872	0.00202269769366165	5.12744800188564	1.91893179979225	1.43411755385037	0
1071	2013	5106281	Novo São Joaquim (MT)	5250026213.08712	0	0.0235919010866547	0.501726548066447	0.180823539957938	4.55397932801217	2.1584133915575	0.101347501303777	0
1072	2013	5106299	Paranaíta (MT)	4815974632.95022	-0.988389299843807	0.52561807523824	0.344487657324363	0	5.56209156758248	2.39539270988562	0.802874286242835	0
1073	2013	5106307	Paranatinga (MT)	24252795956.9647	-0.0949257605077935	0.248234182810412	0.335793792811667	0.041661123982301	4.10342390858133	2.00242307692308	-0.198465656004338	0
1074	2013	5106315	Novo Santo Antônio (MT)	4410817447.30653	-0.0377164853763255	0.11748076864316	0.0556257326259865	0	5.1842035836496	2.02062170743387	-0.728407648570989	0
1075	2013	5106372	Pedra Preta (MT)	4062978440.95274	0	0.000356621770925802	0.526902062436004	0.152290704399056	4.91537942909054	2.27418181818182	1.3755977619601	0
1076	2013	5106422	Peixoto de Azevedo (MT)	14459278570.442	-0.512549317718278	0.7079861169392	0.190567395130795	0.0017146834524681	4.70505128856294	2.1732	0.779159029291494	0
1077	2013	5106455	Planalto da Serra (MT)	2451321217.37277	-0.0284597928108413	0.0147334158166893	0.516720376703296	0.0275622147298839	4.39007836737263	2.08990099009901	0.0977351156957308	0
1078	2013	5106505	Poconé (MT)	17221836395.3784	-0.0130875525119092	0.192876247102303	0.174295038619323	0.00227162518599575	4.91807202832875	1.89681030218355	0.617399188262433	0
1079	2013	5106653	Pontal do Araguaia (MT)	2746133710.95716	0	0	0.571913429713604	0.00238411256834073	4.3462384676606	1.62857142857143	0.720753330678574	0
1080	2013	5106703	Ponte Branca (MT)	689009612.262829	0	0	0.469267391053388	0.000467320223455656	4.50177762104117	1.57322911419833	0.91482434785657	0
1081	2013	5106752	Pontes e Lacerda (MT)	8597737198.75369	0.00998675561634958	0.159987824973892	0.432070740019028	0.00867599394170217	5.13427521533198	2.10046153846154	1.58766944219283	0
1082	2013	5106778	Porto Alegre do Norte (MT)	3988215170.59805	-0.281226544741789	0.169718201379338	0.352407808937196	0.0291587522705958	4.7702659324363	2.07536429872495	1.02080460324634	0
1083	2013	5106802	Porto dos Gaúchos (MT)	6889118037.7309	-0.484524079022916	0.551734267990917	0.228886993793092	0.134178894874111	4.63179117412312	2.2520726172466	-0.240400914021473	0
1084	2013	5106828	Porto Esperidião (MT)	5831134793.71595	-0.00184062586647122	0.0380181272719563	0.657904106582024	0.00416901758755658	4.8657692305165	2.41383044116355	0.651630146626023	0
1085	2013	5106851	Porto Estrela (MT)	2064583174.85908	-0.0675817712832138	0.101346663935864	0.388283269011013	0.00163755830417016	4.90270435142206	1.51578947368421	0.524973382544755	0
1086	2013	5107008	Poxoréu (MT)	6898100660.49112	-0.0163372281204131	0.0146646071461804	0.416295911405442	0.0933555892595037	4.64115207869149	2.35999630109118	0.915522013299112	0
1087	2013	5107040	Primavera do Leste (MT)	5501677088.79855	0	0.00317988276939994	0.277976377798649	0.513570575741339	3.70935624999908	2.18596666666667	2.2822630184693	0
1088	2013	5107065	Querência (MT)	17855435867.8191	-0.338119853614939	0.584382310909589	0.119330761492691	0.152123879028626	4.07294928680256	2.19992573846964	-0.2502033480883	0
1089	2013	5107107	São José dos Quatro Marcos (MT)	1292419090.98869	0	0.0267821202755833	0.882398198413055	0.00946716809741549	5.16207179054365	2.24255319148936	2.68232868475409	0
1090	2013	5107156	Reserva do Cabaçal (MT)	1346873221.2059	0.00796878084975323	0.233485278897791	0.244043913523714	0.000159375616995079	4.6646495941624	2.23215707733714	0.655800742991141	0
1091	2013	5107180	Ribeirão Cascalheira (MT)	11398213241.0489	-0.129945400048175	0.157634128225107	0.278370354269867	0.0273026585101219	4.52688309812523	2.07538795370857	-0.223206128083933	0
1092	2013	5107198	Ribeirãozinho (MT)	627937961.49851	0	0	0.607889547593969	0.195280137249012	4.56328814487484	2.44017467248908	1.26865987767451	0
1093	2013	5107206	Rio Branco (MT)	563638228.552719	0	0.0184709781537688	0.683140558006657	0.00161859086914469	4.95841592475649	2.25949831252131	2.19609159852401	0
1094	2013	5107248	Santa Carmem (MT)	3870454163.26032	-0.906785205297552	0.601556313716203	0.147761619768441	0.195222258265895	4.11415975849946	2.11628771707545	0.0719028057569966	0
1095	2013	5107263	Santo Afonso (MT)	1178500863.56882	-0.441703087713448	0.1755428250655	0.711779480829786	0.0145261118536691	4.69525821091972	2.0525	0.937696902597538	0
1096	2013	5107297	São José do Povo (MT)	449816112.949681	0	0.00011930361344562	0.9056337296657	0	5.09023370658342	2.20266240262527	2.09992518446012	1
1097	2013	5107305	São José do Rio Claro (MT)	4550015484.73963	-0.688792767829317	0.374023908448687	0.262720186702022	0.211379177825977	4.6206671698103	2.05289908256881	1.3632809947809	0
1098	2013	5107354	São José do Xingu (MT)	7489681226.42728	-0.109626791366701	0.382805291212922	0.477313616580691	0.0138645647904953	4.69804645589939	2.075390625	-0.347518972811887	0
1099	2013	5107404	São Pedro da Cipa (MT)	345243366.439068	0	0.0143004956640627	0.500051027731411	0.07414496121476	4.32771162667765	1.98879868033192	2.51254009160821	1
1100	2013	5107578	Rondolândia (MT)	12721889867.4196	0.0375428277685205	0.850686730872498	0.104790890721959	1.6873181019557e-05	5.41687658639596	2.2144421132801	-1.24286001684386	1
1101	2013	5107602	Rondonópolis (MT)	4702651931.51448	-0.0148350537048535	0.0544788818361294	0.595022592521881	0.178705339244614	4.6098891929643	2.10254166666667	3.76166964122789	1
1102	2013	5107701	Rosário Oeste (MT)	7446381967.75945	0	0.00271696876896438	0.343887529837329	0.010817427379882	4.40536644473501	2.52056612118532	0.8559572201159	0
1103	2013	5107743	Santa Cruz do Xingu (MT)	5674855474.82513	-0.107804937420683	0.621675139125939	0.218191519395388	0.00250599196635798	4.63200328331854	2.075390625	-1.02751681345376	0
1104	2013	5107750	Salto do Céu (MT)	1760790485.02299	0.0274298500052576	0.212398471874038	0.683765205408817	0.00923471616843644	4.75214849105282	2.32238442913737	0.763167196295477	0
1105	2013	5107768	Santa Rita do Trivelato (MT)	4752549167.64421	-0.10049674465952	0.130510266828619	0.159563988627376	0.301704777590748	3.71464046841271	1.99799826215686	-0.574357998698867	0
1106	2013	5107776	Santa Terezinha (MT)	6493065058.17048	-0.603339434327782	0.400501675461038	0.310695013907535	0.00948813247408626	4.52377805604562	2.40746666666667	0.153194138533632	0
1107	2013	5107792	Santo Antônio do Leste (MT)	3416861099.50787	0	0.0140881421368912	0.292097288140359	0.333042423648581	3.94817720793033	2.22647619047619	0.167027197420456	0
1108	2013	5107800	Santo Antônio do Leverger (MT)	11775783029.425	-0.0186845510706276	0.0937736603366657	0.371694964493324	0.0254884619848846	4.69096230900543	2.35857889031241	0.474227279343897	0
1109	2013	5107859	São Félix do Araguaia (MT)	16779671870.9517	-0.322378206071435	0.374048268544553	0.233954469548986	0.0402141226502207	4.34834291990854	2.2026964738419	-0.440251710147037	0
1110	2013	5107875	Sapezal (MT)	13675831464.3709	-0.0227595074745146	0.212377597161335	0.072328145132806	0.279741815232889	4.08836448926685	2.19429601831371	0.361887236891243	1
1111	2013	5107883	Serra Nova Dourada (MT)	1506258851.74577	-0.8550671767806	0.160218212249265	0.472780893161607	0.00121134516710585	4.50964175652193	2.075	-0.0596765967393413	0
1112	2013	5107909	Sinop (MT)	3957476118.82564	-0.414946140701589	0.285906027142228	0.304537922479612	0.271776161828141	3.93502103894909	1.91619135919999	3.40211266778758	0
1113	2013	5107925	Sorriso (MT)	9383408587.03674	-0.0560472171918393	0.101376833871686	0.118842976861877	0.607814913134101	3.98690245576932	2.15802872709262	2.02640927329748	0
1114	2013	5107941	Tabaporã (MT)	8481632450.51247	-0.86429073380139	0.526571976792732	0.247619927950595	0.114483722821394	4.42957703322577	2.03458260206311	0.143969114162927	0
1115	2013	5107958	Tangará da Serra (MT)	11643864227.2256	-0.0175135856217571	0.0599702042395588	0.322508070386364	0.0830005693321715	4.11348254095483	2.22648333333333	2.01279403247897	0
1116	2013	5108006	Tapurah (MT)	4506690302.16389	-0.808538427952234	0.37491653025149	0.197954975350191	0.349279074649411	4.20904705589911	1.998	0.896143157365903	0
1117	2013	5108055	Terra Nova do Norte (MT)	2441915185.96513	0.547214223670825	0.167856314875412	0.743881697069628	0.0086147781397174	4.98447191415835	2.19771428571429	1.49863716299118	0
1118	2013	5108105	Tesouro (MT)	4300625660.64299	0	0	0.468137564427676	0.0657858311030683	3.72561797942786	2.14546428571429	-0.219227534865685	0
1119	2013	5108204	Torixoréu (MT)	2406438937.2157	0	0	0.643658085814729	0.0227910668919604	4.40357477124349	2.44588086185044	0.497338127069445	0
1120	2013	5108303	União do Sul (MT)	4600021652.68864	-0.415316062613212	0.770387963784444	0.139795853322869	0.0386500594224039	4.03583259185151	2.13119047619048	-0.219080456190032	0
1121	2013	5108352	Vale de São Domingos (MT)	1894449871.71862	-0.00849819598746171	0.259506578137146	0.436155745396532	0.00535386347210135	4.92093716852458	2.10083333333333	0.476868622196197	0
1122	2013	5108402	Várzea Grande (MT)	1052091309.01929	0	0	0.400052867766055	0	4.0036949820077	1.4022783861889	5.50298555547139	0
1123	2013	5108501	Vera (MT)	2965402939.14828	-0.133917277631472	0.301223390023764	0.166636526004134	0.419251563633556	4.07545937516014	2.13949242855694	1.25613813299208	0
1124	2013	5108600	Vila Rica (MT)	7462108703.19782	-0.539371876591288	0.362925356695725	0.547491221240243	0.00583240789220714	5.15766534239942	2.07537974683544	1.09286345228965	0
1125	2013	5108808	Nova Guarita (MT)	1118649976.36188	0.0623645424694299	0.134035793584299	0.752979891230906	0.0188053081907821	5.07922174042747	2.1732	1.46148087941887	0
1126	2013	5108857	Nova Marilândia (MT)	1943536734.36354	-0.298208218291364	0.20678530988741	0.489806998543565	0.0612707441100497	4.47339823774674	2.17608695652174	0.436433531735928	0
1127	2013	5108907	Nova Maringá (MT)	11600256452.0528	-0.480195813103934	0.678209506632718	0.142009353322269	0.0837011834921916	3.9121656993455	1.95045238095238	-0.506689721308534	0
1128	2013	5108956	Nova Monte Verde (MT)	5171609361.73479	-0.376677360147596	0.555780699986369	0.351555159350974	0	5.44434099918088	2.2144421132801	0.471262722261704	0
1129	2014	5100102	Acorizal (MT)	855770301.769697	0	0.000313546097299612	0.410243713706813	0	4.86767313009394	1.90440520342954	1.84787655695656	0
1130	2014	5100201	Água Boa (MT)	7538490631.11864	-0.00142375152499192	0.0144012466752926	0.641798712435829	0.0996270129613052	4.45505447924583	2.43383157894737	1.09566873863576	1
1131	2014	5100250	Alta Floresta (MT)	8989809938.9809	0.424431586272984	0.43268740742369	0.468110431797021	0.00098496781624531	5.28239510902763	2.44291666666667	1.7111398378134	1
1132	2014	5100300	Alto Araguaia (MT)	5416771829.75659	0	0.00307121172863675	0.465892912099587	0.0547369187119938	4.15226934151886	2.49548	1.13294970676724	0
1133	2014	5100359	Alto Boa Vista (MT)	2249230352.46303	-0.11929566840985	0.256223236610677	0.49593595271343	0.0663045325021948	3.44335048148458	2.28666666666667	0.948820346883828	1
1134	2014	5100409	Alto Garças (MT)	3878997168.47176	0	0	0.394011709265125	0.234622351735508	3.78930242007603	2.24387058823529	1.03401147812151	0
1135	2014	5100508	Alto Paraguai (MT)	1851490565.5633	-0.00869537582190699	0.0610705228558601	0.356423454939968	0.0239702526823903	4.56335628741612	2.59984615384615	1.73309590085089	0
1136	2014	5100607	Alto Taquari (MT)	1445052436.27462	0	0	0.196268223331292	0.600465639175716	4.1600094078034	2.47738755901599	1.83682665514173	0
1137	2014	5100805	Apiacás (MT)	20574049545.3427	-0.0641658470564997	0.851029542816342	0.0660803889971441	5.73840908635498e-05	5.2007987135829	2.37180386178862	-0.816415695456259	1
1138	2014	5101001	Araguaiana (MT)	6445934205.63248	-0.00416267727446594	0.0779003425143296	0.443533263594198	0.0110061187136843	4.60346665165346	1.7048	-0.721458564364037	1
1139	2014	5101209	Araguainha (MT)	690645221.841412	0	0	0.399700373792444	0	4.6662231092696	2.20336601427246	0.393845540827648	0
1140	2014	5101258	Araputanga (MT)	1615840730.15727	-0.0664232391960286	0.209233203467486	0.597941999242639	0.00282298766583117	5.39639288390139	3.0625	2.28034439825622	0
1141	2014	5101308	Arenápolis (MT)	417080142.993461	-0.0772005408012935	0.0926406489615522	0.60756825610618	0.0645911191370822	5.04688872370352	2.5	3.17255182373276	0
1142	2014	5101407	Aripuanã (MT)	25210143508.5545	-0.25672052718445	0.852327051112165	0.0862376616691252	0	5.39422732827054	2.0675726647977	-0.235572383615458	1
1143	2014	5101605	Barão de Melgaço (MT)	11212207790.3674	-0.0172305828781944	0.303765603596514	0.112463057191367	9.09391874126898e-05	4.77399125501935	2.04890590143183	-0.393470818745234	0
1144	2014	5101704	Barra do Bugres (MT)	6002986912.83897	-0.0750931799281372	0.298602666185668	0.3450084634484	0.0945548290595116	4.76115610688183	2.336	1.70491684184576	0
1145	2014	5101803	Barra do Garças (MT)	9111484571.77817	0.00235591410985541	0.0171216057933757	0.451080984828781	0.027087122478065	4.59095103413289	1.91598856388828	1.84729739553842	1
1146	2014	5101852	Bom Jesus do Araguaia (MT)	4290835417.53032	-0.0775422571881029	0.309768810650791	0.399580254016559	0.185576130993073	4.37285945754977	2.58350637365173	0.293761339022741	1
1147	2014	5101902	Brasnorte (MT)	16020845371.1642	-0.252900756766252	0.494546592436676	0.226324404392959	0.118839907927854	4.6600815950322	2.18105641025641	0.0531270101827233	0
1148	2014	5102504	Cáceres (MT)	24676683685.6617	-0.0187025258241006	0.105473546798708	0.273748435544903	0.0034403948667125	4.97821144342791	2.12885154061625	1.29042241301283	0
1149	2014	5102603	Campinápolis (MT)	6003608642.69423	0	0.00107264861895216	0.471509516675895	0.01057452763517	4.58656185725622	2.84812834224599	0.904089114151616	1
1150	2014	5102637	Campo Novo do Parecis (MT)	9469677470.56241	-0.0141675067149302	0.16005315685989	0.0727529804825008	0.414348568387485	4.52782637149483	2.33902083333333	1.16420731279501	0
1151	2014	5102678	Campo Verde (MT)	4785574308.98106	-0.0235490741156229	0.00781604983742343	0.216640268018914	0.547392620895247	4.28109241145584	2.19983879093199	2.00612142882476	0
1152	2014	5102686	Campos de Júlio (MT)	6812722610.98461	-0.00630170235605108	0.103403058534862	0.115100593533283	0.299842875228882	3.84178343543179	2.33096690228902	-0.16473423425322	1
1153	2014	5102694	Canabrava do Norte (MT)	3466434205.0998	-0.026318102010825	0.170727075867874	0.520959088686057	0.0289808746848622	4.67423998631239	2.442	0.310375821094161	1
1154	2014	5102702	Canarana (MT)	10923434946.4336	-0.0810612550674779	0.190400606145158	0.341808292201192	0.179715258886264	4.38598383576352	2.4219027027027	0.588743226952547	1
1155	2014	5102793	Carlinda (MT)	2425989746.05557	0.692379152269329	0.253570039056337	0.667869372693791	0.000840588108186409	4.99125976434606	2.985	1.47706424420355	1
1156	2014	5102850	Castanheira (MT)	3925186555.0629	0.192773537105778	0.341359551379941	0.54002566965541	0.000205078230963598	5.15263047168024	2.37180386178862	0.755206875716578	1
1157	2014	5103007	Chapada dos Guimarães (MT)	6635504781.25162	-0.0283062725452413	0.0198952658460839	0.31345557465956	0.0483794635330381	4.23535589089282	2.47331348070095	1.01953541399741	0
1158	2014	5103056	Cláudia (MT)	3865235745.42632	-0.752509358495356	0.570963004774216	0.153112051761746	0.180380103054825	4.12447420512009	1.91216617210682	1.07860376776	1
1159	2014	5103106	Cocalinho (MT)	16577699988.0453	-0.00776918694868368	0.096457693129128	0.185641484977552	0.000650669406952201	4.89870951625268	1.745	-1.09877517060848	1
1160	2014	5103205	Colíder (MT)	3116467001.38398	0.752501743077179	0.186300145500046	0.72040418588963	0.00442546791695274	5.10912814765469	2.9852	2.31376363411182	1
1161	2014	5103254	Colniza (MT)	28062513530.9064	-0.602956538474899	0.888648552637484	0.0660957400548949	0	5.49396966315015	2.37180386178862	0.0946372707553938	1
1162	2014	5103304	Comodoro (MT)	21599797100.7485	-0.127951730363409	0.475982921451522	0.0904929296121681	0.0184871616627994	5.05971108955089	2.063	-0.125879321231567	1
1163	2014	5103353	Confresa (MT)	5825445922.77665	-0.539830038527475	0.281411740903368	0.619754363002979	0.0232882310136086	4.62034782474352	1.14338709677419	1.53892047769384	1
1164	2014	5103361	Conquista D'Oeste (MT)	2693976830.5781	0	0.317588520312214	0.23890353911462	0.00388444843886858	4.57222093619007	2.51759684647535	0.291857924349539	0
1165	2014	5103379	Cotriguaçu (MT)	9460101320.52904	-0.482750106495931	0.805012748093198	0.124981790203506	0	5.58074678023096	2.37180386178862	0.567666726339503	1
1166	2014	5103403	Cuiabá (MT)	3305174780.51732	-0.00649462630264446	0.0430918455180441	0.361020039598233	0	4.4695582084939	2.1667414739038	5.14984871515877	0
1167	2014	5103437	Curvelândia (MT)	360292201.302966	0	0.0646432933064569	0.722098354722818	0.0708990958845011	5.18045205024161	2.48969292612619	2.62244723979107	0
1168	2014	5103452	Denise (MT)	1283150234.91857	-0.0292758247167046	0.112670102552568	0.391626889496007	0.37598523457594	4.77745954999834	2.51386795845619	1.92725007704732	0
1169	2014	5103502	Diamantino (MT)	8221920599.491	-0.0952945762938295	0.208244757305115	0.166328197787376	0.439301469688787	4.24345153442612	2.2435186440678	0.929206288703169	0
1170	2014	5103601	Dom Aquino (MT)	2232098338.64409	-0.00721267787335379	0.0190174273260762	0.3131985155206	0.190967667826831	4.90953436905246	2.475	1.28904540876754	0
1171	2014	5103700	Feliz Natal (MT)	11724717228.9568	-0.979032284235367	0.772533824508567	0.0438985443576504	0.0711228736079168	3.63944935213423	1.90029082855717	0.0305140278622369	1
1172	2014	5103809	Figueirópolis D'Oeste (MT)	891227869.969231	0	0.0268555904761085	0.832884590729895	0.0028300734358231	5.27656810747686	2.511762088411	1.41015624056446	0
1173	2014	5103858	Gaúcha do Norte (MT)	16998807495.4363	-0.441975490019017	0.527680851469275	0.156696096050671	0.0672370999030358	4.08204408660029	2.052125382263	-0.921972386159962	1
1174	2014	5103908	General Carneiro (MT)	3723529960.74956	0	0	0.378813294199124	0.186437710156744	4.27453075796376	2.36164224575656	0.336866955922143	0
1175	2014	5103957	Glória D'Oeste (MT)	836520872.646403	0	0.0327176423231444	0.751479337594732	0.0145625584457917	5.10556318366754	2.47786665663229	1.30083262179526	0
1176	2014	5104104	Guarantã do Norte (MT)	4754427197.42294	-0.242677137918115	0.438861851134614	0.381973815083112	0.00425531539512228	5.21763661436501	1.930875	1.9472616475882	1
1177	2014	5104203	Guiratinga (MT)	5061390942.89037	0	8.48220392638774e-05	0.385993292425182	0.110501911651016	4.31656824456509	2.42202257202257	1.03889788300781	0
1178	2014	5104500	Indiavaí (MT)	594741265.089049	0	0.0412360192585371	0.581003781194136	0.00261672769911942	5.3293408132781	2.76325	1.43231305288045	0
1179	2014	5104526	Ipiranga do Norte (MT)	3480242191.67395	-0.178869843701231	0.251019153932093	0.0694200031330107	0.609699449995389	3.390941715854	2.22183763756688	0.554112741325461	0
1180	2014	5104542	Itanhangá (MT)	2909363737.27539	-1.7449449127599	0.440497140186249	0.312079524090748	0.184879311422753	3.60562758098295	2.03126388888889	0.688888489054898	0
1181	2014	5104559	Itaúba (MT)	4547655221.02447	-0.411838081020039	0.577765165754223	0.234358289084759	0.0586131733073513	4.60748440214151	1.83776666666667	-0.070520304246921	1
1182	2014	5104609	Itiquira (MT)	8688470393.89928	-0.00617654031469658	0.0325565439987617	0.389999108550524	0.226728441871854	4.37255794044295	2.57600952380952	0.331952073102118	0
1183	2014	5104807	Jaciara (MT)	1680851939.5367	0	0.00616192567289424	0.347302733003853	0.358732626220931	4.82829237164928	2.349	2.74481606936677	0
1184	2014	5104906	Jangada (MT)	1018910536.43869	0	0	0.404021554714773	0.000632024332756782	4.71351699640596	0.952	2.04190695727758	0
1185	2014	5105002	Jauru (MT)	1363240923.47689	-0.0511751758312223	0.0688109287330594	0.768651140984965	0	5.24131815850865	2.53402791228748	1.96514342842533	0
1186	2014	5105101	Juara (MT)	22712783814.1107	-0.309284307564958	0.616619344283905	0.271338501762865	0.00175079963258693	5.04004836774363	1.8780487804878	0.384219793750962	1
1187	2014	5105150	Juína (MT)	26293377168.4814	-0.0738840690139902	0.741791970907621	0.124298720635927	0.000171443696054545	5.25276586304159	2.55625	0.409309988866436	1
1188	2014	5105176	Juruena (MT)	2790284804.47513	-0.375037489976067	0.557555735097757	0.331494675755258	0	5.34290520967765	2.37180386178862	1.53108364028717	1
1189	2014	5105200	Juscimeira (MT)	2301354264.39584	0	0.0150872264447978	0.50767234455903	0.136647831478385	4.94880188404611	2.52000117137168	1.58704813036657	0
1190	2014	5105234	Lambari D'Oeste (MT)	1771332252.23973	-0.0484739665011799	0.213588414895843	0.474196577297834	0.0756193877418473	5.00950798827018	2.05846757646146	1.15939248234896	0
1191	2014	5105259	Lucas do Rio Verde (MT)	3689205739.9699	-0.112007332774223	0.145536800572224	0.103061292559141	0.628782982662166	4.11229254690937	2.29935338862937	2.66191406494987	0
1192	2014	5105309	Luciara (MT)	4259977499.16943	-0.0163766343772589	0.0936743486379215	0.0616139374916722	0	5.13327224596668	1.64341279159643	-0.684726701735602	1
1193	2014	5105507	Vila Bela da Santíssima Trindade (MT)	13467959499.4041	-0.0342677236224738	0.174283251572489	0.357607603714675	0.00584543611094998	5.23407459432978	2.50693333333333	0.107670038091172	0
1194	2014	5105580	Marcelândia (MT)	12322775332.1581	-0.388894261150541	0.726043375481478	0.171884295558239	0.0108437481552615	4.54596019724131	1.842	-0.0845248359535139	1
1195	2014	5105606	Matupá (MT)	5240362578.81746	-0.676906569161475	0.590772512380571	0.318781007434603	0.0124219011859736	5.00320004607852	1.7274	1.04985788878564	1
1196	2014	5105622	Mirassol d'Oeste (MT)	1083938346.75073	-0.00990179705733828	0.0637180640639691	0.718226849554001	0.0643121718874093	5.24298945504562	2.75909090909091	3.17757243243122	0
1197	2014	5105903	Nobres (MT)	3926171069.57785	-0.281570147154755	0.0604555709158	0.352659775084458	0.0717320452557356	4.38042553981738	2.66665217391304	1.34051885713818	0
1198	2014	5106000	Nortelândia (MT)	1358568875.45288	-0.0316007166839139	0.249724663594618	0.322327310175907	0.153105472333556	4.62655680997589	2.5	1.51956800414961	0
1199	2014	5106109	Nossa Senhora do Livramento (MT)	4951951351.97701	0	0.0185530791288739	0.415493606192187	0.00021674157860834	4.33796989438913	2.16749016391041	0.842304420351737	0
1200	2014	5106158	Nova Bandeirantes (MT)	9632621837.59608	-0.821743193436427	0.652452953307929	0.255849046883893	9.47093850062315e-05	5.23266760969578	2.56666666666667	0.295631414089644	1
1201	2014	5106174	Nova Nazaré (MT)	4052375106.56148	-0.00926994179335434	0.263226618609355	0.230026984215148	0.0112431151179425	4.40889173944593	2.15	-0.199940963522464	1
1202	2014	5106182	Nova Lacerda (MT)	4810763462.31579	-0.174020014508877	0.32586363229701	0.297049933740829	0.0167773142193175	4.87570016307762	2.7171875	0.191131515397856	0
1203	2014	5106190	Nova Santa Helena (MT)	2385100143.06798	-0.116999857070167	0.432854471214596	0.41620449155461	0.0337274587977274	4.85155604312197	1.76096153846154	0.393189261730952	1
1204	2014	5106208	Nova Brasilândia (MT)	3290724634.84636	-0.0342465130307921	0.0529353244275965	0.519698989173951	0.0158838589009485	4.40356761813408	2.54056603773585	0.256281666202024	0
1205	2014	5106216	Nova Canaã do Norte (MT)	5979394157.66713	-0.0098724310307329	0.40229258956452	0.435302408956325	0.0264491402250277	5.09429998361046	2.7687	0.720873424264865	1
1206	2014	5106224	Nova Mutum (MT)	9567742881.88647	-0.170511114798223	0.322137001848885	0.157717172270102	0.390010521591426	4.16380149213272	2.24953858755949	1.343261640218	0
1207	2014	5106232	Nova Olímpia (MT)	1372684527.58484	-0.0742799270384589	0.151961092841311	0.384457264471689	0.155518710399469	4.94483971165586	2.49091503267974	2.59759118339605	0
1208	2014	5106240	Nova Ubiratã (MT)	12547664946.9608	-0.972987125052735	0.477285468986859	0.103619921168254	0.272547593543344	4.01526770340983	1.94157027463651	-0.206460828841997	0
1209	2014	5106257	Nova Xavantina (MT)	5550496978.61444	-0.0135358262539033	0.0418740453611843	0.603378792162418	0.0714981679625856	4.48673013293155	2.09898181818182	1.28896936405062	1
1210	2014	5106265	Novo Mundo (MT)	5814974744.80162	-0.233486241541472	0.497270322252131	0.34584572734255	0.00606325931591876	5.22294466855223	1.930875	0.316376647477308	1
1211	2014	5106273	Novo Horizonte do Norte (MT)	902062323.099604	-0.249862656275851	0.207861933578053	0.698068668747818	0.00350997540958933	5.06980738947893	2.03475449289358	1.44201233169738	1
1212	2014	5106281	Novo São Joaquim (MT)	5250026213.08712	0.00408871769266103	0.0235919010866547	0.515556635661873	0.188428554866288	4.50037712990176	2.59219613259669	0.0664958872087923	1
1213	2014	5106299	Paranaíta (MT)	4815974632.95022	-0.0512580696649571	0.515734182239802	0.375989084051064	0.000512580696649545	5.52372597466244	2.61	0.807700281688246	1
1214	2014	5106307	Paranatinga (MT)	24252795956.9647	-0.430595640904811	0.247284925205334	0.320948642992395	0.0652553753644593	4.02919722701914	2.78767224110234	-0.173830687830108	1
1215	2014	5106315	Novo Santo Antônio (MT)	4410817447.30653	-0.0194665730974563	0.117103603789396	0.0552485677722232	0.000243332163718226	5.11110331565079	2.36099118115897	-0.681161989963267	1
1216	2014	5106372	Pedra Preta (MT)	4062978440.95274	0	0.000356621770925802	0.530270156939192	0.158207984153676	4.9735498884651	2.32202655107017	1.39218925489985	0
1217	2014	5106422	Peixoto de Azevedo (MT)	14459278570.442	-0.509209025278404	0.702860623762017	0.189661804735985	0.00487311552617017	4.72868701068566	1.71666666666667	0.797519706044022	1
1218	2014	5106455	Planalto da Serra (MT)	2451321217.37277	-0.0218921483160318	0.0144488178885809	0.532307586304311	0.0396028963037013	4.25717238173931	2.24905660377358	0.0903084198449072	0
1219	2014	5106505	Poconé (MT)	17221836395.3784	-0.00841342661480065	0.192745371577184	0.174806076384074	0.00180421259628469	4.96653381783825	2.11980676328502	0.621212646247189	0
1220	2014	5106653	Pontal do Araguaia (MT)	2746133710.95716	0	0	0.578049588291137	0.00195419062978748	4.36004435772443	1.5	0.757101997896957	1
1221	2014	5106703	Ponte Branca (MT)	689009612.262829	0	0	0.463192228148464	0	4.47870093538895	1.66818591927687	0.890698435126612	0
1222	2014	5106752	Pontes e Lacerda (MT)	8597737198.75369	-0.0199735112326965	0.160087692530056	0.381519031433528	0.00780839454753196	5.27874708568756	1.96128205128205	1.60047256506565	0
1223	2014	5106778	Porto Alegre do Norte (MT)	3988215170.59805	-0.0269116310757667	0.16690593593192	0.364356573134837	0.0441754424108749	4.55800765165311	1.68266288951841	1.04463969723123	1
1224	2014	5106802	Porto dos Gaúchos (MT)	6889118037.7309	-0.924646433762382	0.546889027200687	0.209443712422654	0.165852124862972	4.70561424646179	2.02643037974684	-0.245583231745875	1
1225	2014	5106828	Porto Esperidião (MT)	5831134793.71595	-0.000920312933235366	0.0379997210132916	0.633018844867338	0.0011319849078796	4.95555422595333	2.559524176822	0.663094391270114	0
1226	2014	5106851	Porto Estrela (MT)	2064583174.85908	-0.0233936900595744	0.100670846223032	0.438501723672232	0.00353504649789114	4.82163387599739	2.45333333333333	0.485225309731436	0
1227	2014	5107008	Poxoréu (MT)	6898100660.49112	-0.00622370595063364	0.0145012348649762	0.439378080849854	0.0940324172816351	4.65472427557711	2.574	0.897191143661739	0
1228	2014	5107040	Primavera do Leste (MT)	5501677088.79855	0	0.00317988276939994	0.273421146960276	0.518906145909626	3.5172203940797	2.47660895522388	2.31044677690459	0
1229	2014	5107065	Querência (MT)	17855435867.8191	-0.131340778693093	0.58100111237344	0.105724818583226	0.170027700966263	4.24279284067653	2.61477142857143	-0.199165426879681	1
1230	2014	5107107	São José dos Quatro Marcos (MT)	1292419090.98869	-0.0290658669657489	0.0267821202755833	0.815961931062771	0.00984087210126084	5.24284647609238	2.464	2.6773943333178	0
1231	2014	5107156	Reserva do Cabaçal (MT)	1346873221.2059	-0.0757034180726642	0.233564966706288	0.179297569119464	0	5.01998683224375	2.62672218523339	0.662330437787474	0
1232	2014	5107180	Ribeirão Cascalheira (MT)	11398213241.0489	-0.0395486000146604	0.156334674224625	0.280738562104078	0.041445991182032	4.48010016738201	2.47049539541227	-0.201723257853088	1
1233	2014	5107198	Ribeirãozinho (MT)	627937961.49851	0	0	0.627545753969143	0.192288975409311	4.52408910665938	2.65346666666667	1.28023614230236	0
1234	2014	5107206	Rio Branco (MT)	563638228.552719	0	0.0184709781537688	0.510236968690965	0.00152337964154795	5.30063028133414	2.51188156300888	2.195301865018	0
1235	2014	5107248	Santa Carmem (MT)	3870454163.26032	-0.428435211677283	0.592488461663227	0.0853404119052973	0.264146252998833	4.53085725866998	1.90417285172357	0.0862262781384236	1
1236	2014	5107263	Santo Afonso (MT)	1178500863.56882	-0.346076646043528	0.171125794188365	0.682271893114495	0.0413015155212472	4.7177824072133	2.50153153153153	0.942667915319559	0
1237	2014	5107297	São José do Povo (MT)	449816112.949681	0	0.00011930361344562	0.913627071766557	0.000477214453782479	5.2218755105521	2.48658894743985	2.11826937298859	0
1238	2014	5107305	São José do Rio Claro (MT)	4550015484.73963	-0.921142383004618	0.367135980770394	0.260715139261422	0.223492023246537	4.63692353484414	1.97405217391304	1.39389930351815	0
1239	2014	5107354	São José do Xingu (MT)	7489681226.42728	-0.123957090891775	0.381709023299255	0.454148687398432	0.027922588624579	4.59420935803506	2.18399261734923	-0.339612305115417	1
1240	2014	5107404	São Pedro da Cipa (MT)	345243366.439068	-0.0155440170261553	0.0143004956640627	0.490724617515718	0.078652726152345	4.54433500565833	1.97426470588235	2.53161043698459	0
1241	2014	5107578	Rondolândia (MT)	12721889867.4196	-0.0130767152901569	0.851062159150183	0.0983959551155469	3.37463620391141e-05	5.38514498516749	2.37180386178862	-1.22798884917916	1
1242	2014	5107602	Rondonópolis (MT)	4702651931.51448	-0.0262466334778169	0.0543305312990809	0.595045415681427	0.187264024074337	4.69929692438878	2.62830666666667	3.78950283134354	0
1243	2014	5107701	Rosário Oeste (MT)	7446381967.75945	0.000720681371078115	0.00271696876896438	0.332363834713791	0.0159198514871149	4.44770964295123	2.28790212958768	0.848339553908258	0
1244	2014	5107743	Santa Cruz do Xingu (MT)	5674855474.82513	-0.148468203289884	0.620597089751732	0.207675809710142	0.00891754877085123	4.56096698699614	2.16400697331366	-0.975706665951743	1
1245	2014	5107750	Salto do Céu (MT)	1760790485.02299	-0.112767161132722	0.212672770374091	0.640547952844979	0.00298680588946129	4.80832694023418	2.46255867557407	0.733338301982671	0
1246	2014	5107768	Santa Rita do Trivelato (MT)	4752549167.64421	-0.0135501228754394	0.129505299382024	0.132633119412438	0.331311796073586	3.53676987444012	2.22300003038313	-0.518051134835087	0
1247	2014	5107776	Santa Terezinha (MT)	6493065058.17048	-0.0438040959169527	0.39446828111776	0.319340124158314	0.0169513586274834	4.50546491773998	1.93921739130435	0.17165378426118	1
1248	2014	5107792	Santo Antônio do Leste (MT)	3416861099.50787	0	0.0140881421368912	0.308604130265078	0.308321425071695	3.78157549125295	2.475	0.224061779918534	1
1249	2014	5107800	Santo Antônio do Leverger (MT)	11775783029.425	-0.00227860378910136	0.0935868148259594	0.35167970880986	0.0242170010705662	4.77345999385371	1.85942077710004	0.494163580479217	0
1250	2014	5107859	São Félix do Araguaia (MT)	16779671870.9517	-0.137842268667455	0.370824486483839	0.213370876947043	0.0666312256477412	4.14543534748457	2.35073025613384	-0.426737369783784	1
1251	2014	5107875	Sapezal (MT)	13675831464.3709	-0.00706329542312579	0.21215000208659	0.0753065013695572	0.277171560509474	4.06626895594222	2.31836739974127	0.425744483190849	1
1252	2014	5107883	Serra Nova Dourada (MT)	1506258851.74577	-0.231580693711413	0.151667540481459	0.489561586505926	0.00534416985487875	4.39844377691603	2.65522388059701	-0.0291398728792597	1
1253	2014	5107909	Sinop (MT)	3957476118.82564	-0.442066803492534	0.281756565735212	0.213181969868287	0.370251288422092	4.0451957131965	1.95165250812146	3.44171910975629	1
1254	2014	5107925	Sorriso (MT)	9383408587.03674	-0.0434651888426498	0.100816361699768	0.106032184360886	0.614260343111162	4.08070685384715	2.08623926082023	2.07993073385032	0
1255	2014	5107941	Tabaporã (MT)	8481632450.51247	-0.741543733539703	0.517929069454718	0.231087045905039	0.144892077628491	4.49181528219342	1.90820767779212	0.13195233113755	1
1256	2014	5107958	Tangará da Serra (MT)	11643864227.2256	-0.01474828262885	0.0597950683833413	0.297288507091032	0.0859594435345844	4.3436771037628	2.64583006535948	2.04782639213759	0
1257	2014	5108006	Tapurah (MT)	4506690302.16389	-0.63468480426884	0.366831145971968	0.154598739471339	0.387229177298657	4.32230576389315	2.05004334365325	0.944234446178483	0
1258	2014	5108055	Terra Nova do Norte (MT)	2441915185.96513	0.28569417300083	0.17332845711212	0.714081597178157	0.0127903083604988	5.03533171299019	2.5704	1.47005052963605	1
1259	2014	5108105	Tesouro (MT)	4300625660.64299	0	0	0.471282107189052	0.0680319330754796	3.77226011398424	2.36607142857143	-0.211153673244175	0
1260	2014	5108204	Torixoréu (MT)	2406438937.2157	0	0	0.66999492534448	0.0196913033909991	4.39383293001599	2.16534663146573	0.47226004722164	0
1261	2014	5108303	União do Sul (MT)	4600021652.68864	-0.61364114869256	0.766234803158312	0.12312487991067	0.0569426320678398	4.03398101578949	1.94379194630872	-0.234352091960174	1
1262	2014	5108352	Vale de São Domingos (MT)	1894449871.71862	0	0.259421596177271	0.367716940377501	0.0110476547837012	5.09895661661362	2.75083333333333	0.476213099393307	0
1263	2014	5108402	Várzea Grande (MT)	1052091309.01929	0	0	0.429229233998642	0	3.93330056859546	1.55974508195521	5.52091774809425	0
1264	2014	5108501	Vera (MT)	2965402939.14828	-0.264215169381016	0.299884217247449	0.118299627550937	0.460078236381745	4.20622283642999	2.13473008682522	1.27015504901571	0
1265	2014	5108600	Vila Rica (MT)	7462108703.19782	-0.181228950534678	0.357531637929812	0.548598731493511	0.00935630415260356	5.0512115716403	2.221	1.12522129651351	1
1266	2014	5108808	Nova Guarita (MT)	1118649976.36188	0.071959087464726	0.134659439008993	0.742138055386221	0.0286876895359379	5.06666198774419	2.59206349206349	1.44201401664299	1
1267	2014	5108857	Nova Marilândia (MT)	1943536734.36354	-0.198805478860909	0.203803227704496	0.482821194911369	0.0715699723899273	4.48312663755149	2.53246993524514	0.451287741151747	0
1268	2014	5108907	Nova Maringá (MT)	11600256452.0528	-0.737873142486293	0.673407548501679	0.128736889085321	0.102289110053382	3.78039664024009	2.052	-0.460007125724594	0
1269	2014	5108956	Nova Monte Verde (MT)	5171609361.73479	0.415071471237018	0.552013926384893	0.36204609078649	0.000404694684456094	5.36008816290683	3.73	0.490272201369252	1
1270	2015	5100102	Acorizal (MT)	855770301.769697	0.00627092194599225	0.000313546097299612	0.439779756072436	0	4.83910041710389	2.61446370199944	1.84141121624936	1
1271	2015	5100201	Água Boa (MT)	7538490631.11864	-0.00783063338745508	0.0143870091600427	0.622179416421442	0.115786592769963	4.44571931241973	2.96783636363636	1.11794743054286	1
1272	2015	5100250	Alta Floresta (MT)	8989809938.9809	0.140283295040996	0.436931723286419	0.449473646813276	0.00308026298898533	5.22042499533674	2.59710144927536	1.71346826777805	1
1273	2015	5100300	Alto Araguaia (MT)	5416771829.75659	0.00495356730425285	0.00307121172863675	0.461345537314283	0.0595517861317275	4.21086563586124	2.82000544922008	1.15354715124488	0
1274	2015	5100359	Alto Boa Vista (MT)	2249230352.46303	-0.16939984914199	0.255030279926578	0.438316144871472	0.0847237837046757	3.2804440660789	2.45903165735568	0.977832475835973	1
1275	2015	5100409	Alto Garças (MT)	3878997168.47176	0	0	0.401606949025889	0.232782339188729	3.81900427193465	2.73618129238749	1.04875241838322	0
1276	2015	5100508	Alto Paraguai (MT)	1851490565.5633	0	0.060983569097641	0.37735032608469	0.0247238519202889	4.60089494181193	2.7	1.74410797340008	1
1277	2015	5100607	Alto Taquari (MT)	1445052436.27462	0	0	0.198644981381094	0.595897807298753	4.21119622240623	3.05589934762349	1.87000762384934	0
1278	2015	5100805	Apiacás (MT)	20574049545.3427	-0.0532107024371128	0.850387884345777	0.0647735967461151	1.30418388326249e-05	5.09590329151049	2.62290486858843	-0.799515113286955	1
1279	2015	5101001	Araguaiana (MT)	6445934205.63248	-0.00416267727446418	0.0778587157415849	0.440003313265452	0.00566956644782071	4.64872038698704	2.81981519507187	-0.729470143828691	1
1280	2015	5101209	Araguainha (MT)	690645221.841412	0	0	0.403119272790669	0	4.70649112538283	2.62962962962963	0.370129014210332	1
1281	2015	5101258	Araputanga (MT)	1615840730.15727	-0.0265692956784086	0.208568971075526	0.609034680188375	0.00209233203467486	5.42267163969958	2.6	2.28809759666451	1
1282	2015	5101308	Arenápolis (MT)	417080142.993461	-0.0257335136004323	0.0918686435535393	0.615416977754311	0.0886519543534854	5.2131388620659	2.7	3.15940704397192	1
1283	2015	5101407	Aripuanã (MT)	25210143508.5545	-0.270131300992592	0.849759845840321	0.0903971302439047	1.27721655315647e-05	5.27997509581813	2.64833333333333	-0.216970434713763	1
1284	2015	5101605	Barão de Melgaço (MT)	11212207790.3674	-0.00382901841738013	0.303593297767732	0.084085244445586	0.000588711581671624	5.02939381817851	2.46987186254392	-0.396118073765741	0
1285	2015	5101704	Barra do Bugres (MT)	6002986912.83897	-0.0634716163678305	0.297851734386386	0.333449477538034	0.0915153432052775	4.83387907340185	2.08066666666667	1.71525028219169	1
1286	2015	5101803	Barra do Garças (MT)	9111484571.77817	-0.00471182821971114	0.0171451649344743	0.450633361147909	0.0272755956068535	4.65212720924721	3.00899256702947	1.85261279333239	1
1287	2015	5101852	Bom Jesus do Araguaia (MT)	4290835417.53032	-0.311419710319957	0.30899338807891	0.357957571448494	0.211102541786769	4.70158022718414	2.51813450707052	0.316604753960053	1
1288	2015	5101902	Brasnorte (MT)	16020845371.1642	-0.349371509016151	0.492017584869014	0.215806412654601	0.131056186867278	4.72187120425385	2.67232701421801	0.0803356012762815	1
1289	2015	5102504	Cáceres (MT)	24676683685.6617	-0.0117434464476916	0.105286521540467	0.230288984839225	0.00265097429995104	5.19422467898358	2.58650602409639	1.29512793760559	0
1290	2015	5102603	Campinápolis (MT)	6003608642.69423	0	0.00107264861895216	0.467799940202018	0.0195937147728594	4.44623704009924	2.91386704789135	0.913754267583426	1
1291	2015	5102637	Campo Novo do Parecis (MT)	9469677470.56241	-0.0107673051033441	0.159911481792741	0.0737390389498598	0.408579559653166	4.62909121928194	2.72306401652039	1.19139332679563	1
1292	2015	5102678	Campo Verde (MT)	4785574308.98106	-0.00112138448169638	0.0075805590962672	0.224972154717918	0.544948002725149	4.32900626012203	2.8392009569378	2.03989180469656	0
1293	2015	5102686	Campos de Júlio (MT)	6812722610.98461	-0.038597926930817	0.103340041511302	0.112162424809774	0.303017357790743	3.73209151913761	2.73039386189258	-0.132212427110751	1
1294	2015	5102694	Canabrava do Norte (MT)	3466434205.0998	-0.0665693168509144	0.170463894847766	0.499502094928995	0.0295846429074635	4.72162912329646	2.6	0.305074143953275	1
1295	2015	5102702	Canarana (MT)	10923434946.4336	-0.0152296903460109	0.189589993594483	0.330386024441684	0.181675467417895	4.22197150562862	2.91288178620441	0.602218411295123	1
1296	2015	5102793	Carlinda (MT)	2425989746.05557	0.15042102988599	0.26049383057903	0.639068169618562	0.00491080421098376	5.00712061831922	2.64604904632153	1.46446878435058	1
1297	2015	5102850	Castanheira (MT)	3925186555.0629	-0.611133128271518	0.343287286750999	0.504547135698708	0.000314453287477517	5.24759286811378	2.62290486858843	0.758314695573958	1
1298	2015	5103007	Chapada dos Guimarães (MT)	6635504781.25162	0	0.0196122031206315	0.343646236205671	0.053563555162038	4.1967223662704	2.6834481636196	1.02792722307796	1
1299	2015	5103056	Cláudia (MT)	3865235745.42632	-0.458169904618933	0.563437911189262	0.139325302813667	0.204926902793197	4.17452626827115	2.57343790849673	1.08657822179656	1
1300	2015	5103106	Cocalinho (MT)	16577699988.0453	-0.0203941157402921	0.0963800012596412	0.187043175789543	0.00184518190031221	4.91343378574699	2.78973214285714	-1.09841324516117	1
1301	2015	5103205	Colíder (MT)	3116467001.38398	0.296179175764934	0.193825162930817	0.707317199053506	0.00828268508970533	5.11859606888267	2.695	2.31983748784207	1
1302	2015	5103254	Colniza (MT)	28062513530.9064	-0.538128670874842	0.882618987252735	0.0759920295779132	9.56163238938964e-06	5.28979953907092	2.62290486858843	0.138463048154605	1
1303	2015	5103304	Comodoro (MT)	21599797100.7485	-0.155778126092939	0.474703404147887	0.089076764829505	0.0229667144753283	5.14697494050899	2.77157556270096	-0.112889754413773	1
1304	2015	5103353	Confresa (MT)	5825445922.77665	-0.411781616419426	0.276013440518094	0.575969172335384	0.0413900403260061	4.73800175923355	2.85996295450509	1.560964253719	1
1305	2015	5103361	Conquista D'Oeste (MT)	2693976830.5781	-0.00996012420222834	0.317588520312214	0.201254269630201	0.00396412943248639	4.87443901268123	3.0039046253454	0.309990289265668	1
1306	2015	5103379	Cotriguaçu (MT)	9460101320.52904	-0.477077367289163	0.800185247028239	0.13682079692803	0	5.43796886068732	2.62290486858843	0.598349409361012	1
1307	2015	5103403	Cuiabá (MT)	3305174780.51732	-0.00324731315132266	0.0430268992550177	0.366524235389724	4.87096972698313e-05	4.3486302553392	2.375	5.15971511959711	1
1308	2015	5103437	Curvelândia (MT)	360292201.302966	0	0.0646432933064569	0.710331487968877	0.065388031708605	5.35484299545643	2.9706106865166	2.62707268795731	1
1309	2015	5103452	Denise (MT)	1283150234.91857	-0.00836452134763083	0.1123773443054	0.402500767247925	0.367871648868739	4.70750376714872	2.56897802450733	1.93639596589939	1
1310	2015	5103502	Diamantino (MT)	8221920599.491	-0.127929705161584	0.207291811542177	0.175466033870346	0.432924565508029	4.25562175737249	2.72079742765273	0.935096123049606	1
1311	2015	5103601	Dom Aquino (MT)	2232098338.64409	0	0.0189453005473426	0.324714757858388	0.188371103792423	4.88322017847945	2.859972899729	1.28471559437036	0
1312	2015	5103700	Feliz Natal (MT)	11724717228.9568	-1.17401487099753	0.762743501666214	0.0532952403816579	0.073946917176749	3.55331097303597	2.41985026655632	0.0592178902028318	1
1313	2015	5103809	Figueirópolis D'Oeste (MT)	891227869.969231	0	0.0268555904761085	0.82216644027082	0.00030107164210884	5.3357226984893	2.92696539245412	1.39581116698786	1
1314	2015	5103858	Gaúcha do Norte (MT)	16998807495.4363	-0.234878403267252	0.523261096569085	0.145337325957182	0.0864251501054328	4.14658305488312	3.10990625	-0.901621782665289	1
1315	2015	5103908	General Carneiro (MT)	3723529960.74956	0	0	0.381479572521557	0.176219378639959	4.25916366912397	3.29171476319281	0.346788807970659	1
1316	2015	5103957	Glória D'Oeste (MT)	836520872.646403	-0.00641522398493012	0.0327176423231444	0.719852283349025	0.0145625584457917	5.1877689694397	2.90574027021232	1.29266130651341	1
1317	2015	5104104	Guarantã do Norte (MT)	4754427197.42294	1.25627746280401	0.436435079755433	0.389299278455617	0.00585811323625588	5.16527785103095	2.45	1.9564017691663	1
1318	2015	5104203	Guiratinga (MT)	5061390942.89037	0	8.48220392638774e-05	0.402130685395135	0.108296538630155	4.33747340088726	3.32679124121373	1.0456563131919	0
1319	2015	5104500	Indiavaí (MT)	594741265.089049	0	0.0412360192585371	0.699207687602634	0.002346031730245	5.23266965622521	2.7	1.44309375222256	1
1320	2015	5104526	Ipiranga do Norte (MT)	3480242191.67395	-0.336151947645406	0.24923045549508	0.0696513003446933	0.614556691440724	3.51884417317064	2.60461878453039	0.600880373650984	1
1321	2015	5104542	Itanhangá (MT)	2909363737.27539	-0.73597570844736	0.42304769105865	0.272919713839276	0.253349031466778	3.78499076641407	2.3018858560794	0.715456809265277	1
1322	2015	5104559	Itaúba (MT)	4547655221.02447	-1.05968652365617	0.573646784944023	0.233414247638294	0.0695050514959329	4.59855617674632	2.42464285714286	-0.0977881979383149	1
1323	2015	5104609	Itiquira (MT)	8688470393.89928	-0.0364415878567047	0.0324947785956147	0.366559138056253	0.230545543786336	4.51992983149823	3.43747920484985	0.347033090015093	0
1324	2015	5104807	Jaciara (MT)	1680851939.5367	-0.0031927076025358	0.00616192567289424	0.362819291952177	0.350750857214591	4.95933066220274	2.7	2.74954547289582	0
1325	2015	5104906	Jangada (MT)	1018910536.43869	0	0	0.388800302034214	0.00400282077412629	4.8061162269	2.72941176470588	2.04673542917441	1
1326	2015	5105002	Jauru (MT)	1363240923.47689	-0.0433020718571888	0.0682991769747472	0.785381486929788	0.000157462079480685	5.24098800956981	2.65083996408825	1.93953036768144	1
1327	2015	5105101	Juara (MT)	22712783814.1107	0.0956914778944351	0.613526501208256	0.270303616150081	0.00449868083730839	5.01676355917309	2.6	0.388109917754238	1
1328	2015	5105150	Juína (MT)	26293377168.4814	-0.134909860823876	0.741053130217482	0.118943146130604	0.000332682410201082	5.31103994628696	2.64875	0.410521620678639	1
1329	2015	5105176	Juruena (MT)	2790284804.47513	-0.211559609730092	0.553805360197996	0.336283616011876	0	5.28335285679294	2.62290486858843	1.5709004786444	1
1330	2015	5105200	Juscimeira (MT)	2301354264.39584	0	0.0150872264447978	0.504920732935404	0.130048627330197	5.004995663122	3.01597597597598	1.58053925802715	0
1331	2015	5105234	Lambari D'Oeste (MT)	1771332252.23973	-0.0727109497517762	0.213103675230831	0.492919646858916	0.0694995494710728	5.05148882057228	2.45608834580205	1.17013675127285	1
1332	2015	5105259	Lucas do Rio Verde (MT)	3689205739.9699	-0.0654588308420818	0.144416727244482	0.115323913536891	0.622920780700086	3.72153180836316	2.45497176876373	2.70362962904471	1
1333	2015	5105309	Luciara (MT)	4259977499.16943	-0.0163766343772589	0.0935105822941489	0.0631256268188038	5.038964423772e-05	5.07985301669178	1.96086013252664	-0.697376202799675	1
1334	2015	5105507	Vila Bela da Santíssima Trindade (MT)	13467959499.4041	-0.106787789893294	0.173940574336264	0.312358270056905	0.00867053100029118	5.41258732718968	2.92333333333333	0.116894644764925	1
1335	2015	5105580	Marcelândia (MT)	12322775332.1581	-0.337506217683845	0.722154432869972	0.171640420097719	0.0180903332678539	4.55528829580526	2.42827586206897	-0.105405401840891	1
1336	2015	5105606	Matupá (MT)	5240362578.81746	-0.124935856940542	0.584003446688956	0.313332984820474	0.021904737540641	4.95358601014094	2.41185803757829	1.0652993964363	1
1337	2015	5105622	Mirassol d'Oeste (MT)	1083938346.75073	-0.024754492643345	0.0636190460933957	0.655647492151626	0.066441058254737	5.37872380157976	3.18252427184466	3.18470026487009	1
1338	2015	5105903	Nobres (MT)	3926171069.57785	-0.0888449493449462	0.0576398694442524	0.372233000847837	0.0890363076973821	4.32024155340021	2.67	1.33905130967981	1
1339	2015	5106000	Nortelândia (MT)	1358568875.45288	-0.0750517021242939	0.249408656427779	0.333427061911132	0.153895490250654	4.69332636044161	2.7	1.50643658420514	1
1340	2015	5106109	Nossa Senhora do Livramento (MT)	4951951351.97701	-0.00108370789304189	0.0185530791288739	0.360354548594226	0.000921151709085444	4.50436811213328	2.47333333333333	0.837683863767997	1
1341	2015	5106158	Nova Bandeirantes (MT)	9632621837.59608	-0.133150253038172	0.644235521373565	0.260500949029787	0.000206132190895916	5.12115952915986	2.62290486858843	0.325836456726609	1
1342	2015	5106174	Nova Nazaré (MT)	4052375106.56148	-0.113887856318379	0.263133919191421	0.216320713134971	0.0220359759202076	4.48942397628025	2.7936	-0.173764573050221	1
1343	2015	5106182	Nova Lacerda (MT)	4810763462.31579	-0.51313594021849	0.324123432151921	0.290925767845612	0.0256233316235188	5.01214290964896	2.97858090185676	0.210684973537195	1
1344	2015	5106190	Nova Santa Helena (MT)	2385100143.06798	0.443249458515831	0.431684472643894	0.417711989713015	0.0427949477206654	4.82798754605514	2.45	0.397706491320772	1
1345	2015	5106208	Nova Brasilândia (MT)	3290724634.84636	-0.00815393167399923	0.0525928592972885	0.538746573564411	0.018166959769668	4.32897383723847	2.78992805755396	0.229346418488918	1
1346	2015	5106216	Nova Canaã do Norte (MT)	5979394157.66713	-0.157958896491506	0.402193865254212	0.423240093224246	0.0403782429156428	5.09701450051243	2.85338666666667	0.723716065772963	1
1347	2015	5106224	Nova Mutum (MT)	9567742881.88647	-0.194629463272963	0.320431890700902	0.146106711492724	0.407229900618746	4.17314019184983	2.63982828282828	1.3845952472068	1
1348	2015	5106232	Nova Olímpia (MT)	1372684527.58484	-0.0195473492206475	0.151218293570927	0.392237109461506	0.151726524650663	5.11801856319012	2.35645161738165	2.61196907303751	1
1349	2015	5106240	Nova Ubiratã (MT)	12547664946.9608	-0.493550392224551	0.467555597736332	0.118131329147612	0.277782478119452	3.90178892270317	2.48130715207109	-0.177397716440065	1
1350	2015	5106257	Nova Xavantina (MT)	5550496978.61444	-0.000966844732421626	0.0417386870986453	0.606269657912358	0.0827135668586774	4.56028670835019	2.85791379310345	1.29540248204039	1
1351	2015	5106265	Novo Mundo (MT)	5814974744.80162	0.596174355872681	0.494935459836717	0.350155532670608	0.0101884905399913	5.15156070148654	2.42685253118122	0.34052194229325	1
1352	2015	5106273	Novo Horizonte do Norte (MT)	902062323.099604	-0.118982217274214	0.205363307015295	0.696700373249164	0.00797180855737238	5.08940510499749	2.44333333333333	1.44593647015351	1
1353	2015	5106281	Novo São Joaquim (MT)	5250026213.08712	-0.00306653826949584	0.0236327882635813	0.521832817320108	0.186312643460336	4.52731783750084	2.96400568181818	0.0401310520684591	1
1354	2015	5106299	Paranaíta (MT)	4815974632.95022	-0.421207615942446	0.515221601543153	0.368623522301383	0.000456865403535464	5.48121714373821	2.64576802507837	0.809735058564918	1
1355	2015	5106307	Paranatinga (MT)	24252795956.9647	-0.115725344395281	0.242978968796286	0.336068170301247	0.0759937137267977	3.98942470553042	3.1752	-0.158253290625127	1
1356	2015	5106315	Novo Santo Antônio (MT)	4410817447.30653	-0.0109499473673231	0.116908938058422	0.0477174373051441	0.000498830935622363	5.27722488193618	2.6872570375329	-0.650716223429103	1
1357	2015	5106372	Pedra Preta (MT)	4062978440.95274	-0.0079249282427956	0.000356621770925802	0.510484252759679	0.157270200978279	5.04660711988066	3.39337785197551	1.40223163867867	0
1358	2015	5106422	Peixoto de Azevedo (MT)	14459278570.442	-0.193365817908209	0.697768533509233	0.190919981555004	0.00924889862240371	4.69216971824349	2.41158594491928	0.808795458991511	1
1359	2015	5106455	Planalto da Serra (MT)	2451321217.37277	-0.00218921483160326	0.0142298964054206	0.536029251518036	0.0715654328451076	4.22784845984773	2.7899849611836	0.0835769060192281	1
1360	2015	5106505	Poconé (MT)	17221836395.3784	-0.00124643357256404	0.192661237311036	0.147879995132785	0.00169826574261685	5.166510172962	2.51487603305785	0.622428641408327	0
1361	2015	5106653	Pontal do Araguaia (MT)	2746133710.95716	0	0	0.5903414473525	0.000918469596000116	4.37027230721461	2.53090909090909	0.780398122323325	1
1362	2015	5106703	Ponte Branca (MT)	689009612.262829	0	0	0.470357804908117	0	4.51213447521787	1.99041852386627	0.872062488518488	1
1363	2015	5106752	Pontes e Lacerda (MT)	8597737198.75369	-0.186003323354479	0.159887957417729	0.351190502971132	0.0104111927300426	5.39250900997267	2.77126903553299	1.60793205785061	1
1364	2015	5106778	Porto Alegre do Norte (MT)	3988215170.59805	-0.0793893116735217	0.166636819621162	0.341172202963062	0.0414035444100707	4.58952805263639	2.80502512562814	1.05969864053215	1
1365	2015	5106802	Porto dos Gaúchos (MT)	6889118037.7309	-0.417532003788238	0.537642562863064	0.211570321322546	0.185996486090517	4.57513744553804	2.58316239316239	-0.250792545851834	1
1366	2015	5106828	Porto Esperidião (MT)	5831134793.71595	-0.0156453198650022	0.0379905178839593	0.558639153603249	0.000993937967894283	5.17237288833219	3.05393078490824	0.66969972595593	1
1367	2015	5106851	Porto Estrela (MT)	2064583174.85908	-0.00259929889550796	0.100436909322436	0.406920242091807	0.00436682214445376	4.91120610003003	2.79570986231349	0.455263921990952	1
1368	2015	5107008	Poxoréu (MT)	6898100660.49112	0	0.0144389978054699	0.434951469992466	0.0950593287634896	4.70314229888357	2.964	0.882784417524522	0
1369	2015	5107040	Primavera do Leste (MT)	5501677088.79855	0	0.00317988276939994	0.252293459602851	0.537107560779873	3.59764073122591	3.12	2.3283023196014	0
1370	2015	5107065	Querência (MT)	17855435867.8191	-0.120220392396429	0.579687704586509	0.0977331679986732	0.17448787752417	4.01932865023451	2.91288007863696	-0.166223486145174	1
1371	2015	5107107	São José dos Quatro Marcos (MT)	1292419090.98869	0	0.0264914616059258	0.785941042753862	0.00938412276322764	5.34965131118996	2.8	2.67254241369315	1
1372	2015	5107156	Reserva do Cabaçal (MT)	1346873221.2059	-0.131484884020937	0.232807932525561	0.182963208310351	0	5.09701107496017	2.47851992633788	0.665770150714559	1
1373	2015	5107180	Ribeirão Cascalheira (MT)	11398213241.0489	-0.0338988000125683	0.155939188224478	0.268341959266149	0.0435693743494858	4.53800386953555	2.91287774913618	-0.188500629717774	1
1374	2015	5107198	Ribeirãozinho (MT)	627937961.49851	0	0	0.640877789597522	0.193143593077797	4.55186100242252	2.7919966652772	1.28729395721941	1
1375	2015	5107206	Rio Branco (MT)	563638228.552719	0	0.0184709781537688	0.515378374981189	0.000476056137983733	5.35086654009695	2.61431620409757	2.19352268099624	1
1376	2015	5107248	Santa Carmem (MT)	3870454163.26032	-0.257893040038757	0.588204109546454	0.0734717859766321	0.278898844106426	4.56128699137133	2.58653191489362	0.0949578970355652	1
1377	2015	5107263	Santo Afonso (MT)	1178500863.56882	-0.701260572246095	0.16766502772793	0.680177218677916	0.0571481829979772	4.84099089471903	2.6009649122807	0.944979291616879	1
1378	2015	5107297	São José do Povo (MT)	449816112.949681	0	0.00011930361344562	0.927585594539694	0.000954428907564959	5.20671290554191	3.23353933461008	2.12916938785885	0
1379	2015	5107305	São José do Rio Claro (MT)	4550015484.73963	-0.823248890316547	0.357924556940348	0.261340242287021	0.238848327762183	4.59004321468855	2.66357627118644	1.41344636217004	1
1380	2015	5107354	São José do Xingu (MT)	7489681226.42728	-0.0888478570553658	0.380469452390337	0.454026879852469	0.0276861386824155	4.6428097817756	2.74997518610422	-0.335682291635721	1
1381	2015	5107404	São Pedro da Cipa (MT)	345243366.439068	0	0.0141450554938012	0.472382677424855	0.0701035167879597	4.58368246274761	2.7	2.54351806566077	0
1382	2015	5107578	Rondolândia (MT)	12721889867.4196	-0.129079834799619	0.850931391997281	0.0997415913018566	0.000130767152901567	5.40728823361307	2.62290486858843	-1.21917115677652	1
1383	2015	5107602	Rondonópolis (MT)	4702651931.51448	-0.00570578988648202	0.0540680649643027	0.584991813901446	0.193814270864018	4.78225407717481	3.24998824525108	3.80712861016666	0
1384	2015	5107701	Rosário Oeste (MT)	7446381967.75945	0.00288272548431232	0.00272417558267516	0.369039309687954	0.0274723738654966	4.41481366963512	2.6699948796723	0.841532097135975	1
1385	2015	5107743	Santa Cruz do Xingu (MT)	5674855474.82513	-0.032152349757045	0.619112407718833	0.208337769852199	0.0129838753577717	4.58408588609709	2.89996557659208	-0.941696034983099	1
1386	2015	5107750	Salto do Céu (MT)	1760790485.02299	-0.0457164166754303	0.211545098762764	0.625370102508737	0.00323062677839691	4.95734357661354	2.60117647058824	0.710437590887975	1
1387	2015	5107768	Santa Rita do Trivelato (MT)	4752549167.64421	-0.0101625921565808	0.129369798153269	0.125824182667529	0.347334816373794	3.61666541214751	2.52322352941176	-0.48197368768479	1
1388	2015	5107776	Santa Terezinha (MT)	6493065058.17048	-0.093393638464441	0.394030240158591	0.292619625648976	0.0145132061188985	4.67098347877195	2.43446280991736	0.18313259734446	1
1389	2015	5107792	Santo Antônio do Leste (MT)	3416861099.50787	0	0.0140881421368912	0.321812745133668	0.305384432229334	3.75118133501807	2.89997760692692	0.260805293291353	1
1390	2015	5107800	Santo Antônio do Leverger (MT)	11775783029.425	-0.0054686490938421	0.0935640287880684	0.299449552756085	0.0217515517707589	4.98536306141219	2.42140622124057	0.479971544302331	0
1391	2015	5107859	São Félix do Araguaia (MT)	16779671870.9517	-0.14263956340065	0.369446063797164	0.195217913676592	0.0823215776218133	4.26128937564198	2.51255571397377	-0.418733689041191	1
1392	2015	5107875	Sapezal (MT)	13675831464.3709	-0.0105949431346937	0.212079369132358	0.0734896648246088	0.279325865613527	4.15752858252341	2.74415064935065	0.466784281447872	1
1393	2015	5107883	Serra Nova Dourada (MT)	1506258851.74577	-0.530854205584622	0.149351733544345	0.464230221393801	0.0079806269832856	4.45023853695032	2.70298507462687	-0.00951149313567785	1
1394	2015	5107909	Sinop (MT)	3957476118.82564	-0.360704815119676	0.277335897700286	0.201438722879804	0.385343937265257	4.05595692814303	2.58305479452055	3.46713862407162	1
1395	2015	5107925	Sorriso (MT)	9383408587.03674	-0.0680573351615173	0.100381709811341	0.116618245485589	0.611240656307357	3.9347758838056	2.67025396825397	2.11436252058341	1
1396	2015	5107941	Tabaporã (MT)	8481632450.51247	-0.137299479674162	0.510513632119321	0.23008102667609	0.160153199516697	4.47487807344532	2.51933529411765	0.121983401227353	1
1397	2015	5107958	Tangará da Serra (MT)	11643864227.2256	-0.0336445197470621	0.0596475855570528	0.280120584343387	0.0910153391732868	4.43731930340742	2.63223656809663	2.07024310730699	1
1398	2015	5108006	Tapurah (MT)	4506690302.16389	-0.332227130189505	0.360484297929279	0.168840447274444	0.386717142653562	4.23526955725442	2.55239306358382	0.97516825188157	1
1399	2015	5108055	Terra Nova do Norte (MT)	2441915185.96513	0.696654252625107	0.176185398842128	0.703642771626203	0.0229214632646052	5.01797863311902	2.38192	1.44815740316716	1
1400	2015	5108105	Tesouro (MT)	4300625660.64299	0	0	0.487366692980375	0.0684811534699618	3.71739032322485	3.042	-0.206569137993761	1
1401	2015	5108204	Torixoréu (MT)	2406438937.2157	0	0	0.664063003824655	0.0344096049063551	4.51153000369523	3.3040157480315	0.45289785155557	1
1402	2015	5108303	União do Sul (MT)	4600021652.68864	-0.683638237897033	0.760098391671386	0.111703688188807	0.074231913101345	4.05121737547692	2.38615094339623	-0.24679522222883	1
1403	2015	5108352	Vale de São Domingos (MT)	1894449871.71862	-0.0169963919749234	0.259421596177271	0.33216615382995	0.0171663558946742	5.22202651421867	2.74833333333333	0.474572409935847	1
1404	2015	5108402	Várzea Grande (MT)	1052091309.01929	0	0	0.423465371438708	0	3.89622238376397	2.52591503267974	5.53187017997996	1
1405	2015	5108501	Vera (MT)	2965402939.14828	-0.224401924679763	0.297242065553639	0.106265169493514	0.479803889438273	4.27332975005709	2.51458695652174	1.27854697040681	1
1406	2015	5108600	Vila Rica (MT)	7462108703.19782	-0.056813837667613	0.355719348424466	0.514201189017029	0.0125853437871301	5.1413689018109	3.1349563495635	1.14584235910947	1
1407	2015	5108808	Nova Guarita (MT)	1118649976.36188	0.686009967163734	0.13537902988364	0.728897583292711	0.0423599161542361	5.1078694091851	2.47408193026647	1.42689286813154	1
1408	2015	5108857	Nova Marilândia (MT)	1943536734.36354	-0.430745204198636	0.201815172915887	0.471859281701955	0.065495360535844	4.58003247578925	2.75397779833487	0.46042022471502	1
1409	2015	5108907	Nova Maringá (MT)	11600256452.0528	-0.499625701495422	0.666028817076816	0.115691106879607	0.120775261008713	3.78886881990298	2.62862704615838	-0.430009584261407	1
1410	2015	5108956	Nova Monte Verde (MT)	5171609361.73479	0.43686272347696	0.556164641097263	0.349998641333836	2.0753573561851e-05	5.31123796499923	2.62290486858843	0.501928305552659	1
1411	2016	5100102	Acorizal (MT)	855770301.769697	-0.00627092194599225	0.000376255316759535	0.413630011557648	0	5.00574837740312	1.84469864629906	1.83509031771762	0
1412	2016	5100201	Água Boa (MT)	7538490631.11864	-0.049119427612219	0.0143087028261682	0.543025950389519	0.144140604390176	4.59291143535732	2.79937692307692	1.1391463019743	1
1413	2016	5100250	Alta Floresta (MT)	8989809938.9809	-1.42671095807654	0.438334556236829	0.435505012328343	0.00771259647629661	5.20944897828503	2.83235887096774	1.71575128234759	1
1414	2016	5100300	Alto Araguaia (MT)	5416771829.75659	-0.0178328422953102	0.00312074740167928	0.386556578154674	0.0638812039556445	4.43327185555549	2.95500143307538	1.17321499980071	0
1415	2016	5100359	Alto Boa Vista (MT)	2249230352.46303	-0.341185611652169	0.253336281435158	0.402384289546425	0.0978940254971232	3.33620026676251	2.95178339268555	1.00521337158173	1
1416	2016	5100409	Alto Garças (MT)	3878997168.47176	0	0	0.343335273484291	0.232325794722235	4.0335160193413	2.96269894411537	1.06292305909629	0
1417	2016	5100508	Alto Paraguai (MT)	1851490565.5633	-0.020289210251116	0.060983569097641	0.336511044307801	0.0257962816049907	4.75946091280534	2.499	1.7546264775913	0
1418	2016	5100607	Alto Taquari (MT)	1445052436.27462	0	0	0.145316472638665	0.601765428734201	4.5292623414814	3.07529411764706	1.90129626541547	0
1419	2016	5100805	Apiacás (MT)	20574049545.3427	-0.220667913048018	0.849855777321406	0.061742673401413	4.17338842643998e-05	5.15481776729561	2.71015800215312	-0.78332086158312	1
1420	2016	5101001	Araguaiana (MT)	6445934205.63248	-0.0999042545871482	0.0778170889688403	0.412546293963084	0.00475377744743851	4.74966458828956	3.02488687782805	-0.737546427430078	1
1421	2016	5101209	Araguainha (MT)	690645221.841412	0	0	0.330623073578315	0	4.92641655914382	2.71111111111111	0.345836321641288	1
1422	2016	5101258	Araputanga (MT)	1615840730.15727	-0.0232481337186146	0.208303278118742	0.627168224488891	0.000564597533166233	5.38804627731491	2.83181818181818	2.29566651904648	1
1423	2016	5101308	Arenápolis (MT)	417080142.993461	-0.0643337840010756	0.0916113084175349	0.602164218250089	0.0916113084175349	5.25940264488147	2.5	3.146499673628	0
1424	2016	5101407	Aripuanã (MT)	25210143508.5545	-0.20925064529213	0.847058532830395	0.0945118962393239	0.000163909457655081	5.24276032979606	3.24	-0.199192188692479	1
1425	2016	5101605	Barão de Melgaço (MT)	11212207790.3674	-0.0124443098564692	0.303555007583559	0.084702673665388	0.000119656825543013	5.13218288216948	2.23584323422986	-0.398639473814308	0
1426	2016	5101704	Barra do Bugres (MT)	6002986912.83897	-0.226173506212121	0.297217018222708	0.3149890708057	0.0922126370188959	4.9786579670596	2.11623073202077	1.72524067319444	1
1427	2016	5101803	Barra do Garças (MT)	9111484571.77817	-0.042995432504865	0.0170980466522772	0.41275026226143	0.0281590633980493	4.75423400354881	2.85908464717588	1.85774598399902	1
1428	2016	5101852	Bom Jesus do Araguaia (MT)	4290835417.53032	-0.471506950966363	0.305879190975711	0.322538269455477	0.234815464307518	4.79443410470398	2.87295483676393	0.338273528205473	1
1429	2016	5101902	Brasnorte (MT)	16020845371.1642	-0.253235724656008	0.488523869778852	0.217491301140077	0.134881520168299	4.74276768011106	2.5907671899182	0.106150089074269	1
1430	2016	5102504	Cáceres (MT)	24676683685.6617	-0.0924252729679405	0.10516908707599	0.239816399447991	0.0026096547661536	5.2100032647875	2.59995764506565	1.29968990849019	0
1431	2016	5102603	Campinápolis (MT)	6003608642.69423	0	0.00107264861895216	0.39625427731791	0.0276207019380181	4.60294589708762	2.91501072194425	0.923128401314935	1
1432	2016	5102637	Campo Novo do Parecis (MT)	9469677470.56241	-0.0340020161158302	0.159803808741707	0.0879122126674743	0.396735524039486	4.64646738310493	2.71421550591327	1.21717219430285	1
1433	2016	5102678	Campo Verde (MT)	4785574308.98106	-0.0235490741156229	0.00756934525145023	0.227024288319422	0.524202389813767	4.54252572121383	2.80178010471204	2.07169060365826	0
1434	2016	5102686	Campos de Júlio (MT)	6812722610.98461	-0.0204805326571677	0.102954062241994	0.125348736989812	0.297078003320164	4.02743838316371	2.84088230866268	-0.101527076660847	1
1435	2016	5102694	Canabrava do Norte (MT)	3466434205.0998	-0.340587202493038	0.169798201679257	0.488448492084448	0.0461805284107607	4.76988549422908	2.7775	0.299744209152352	1
1436	2016	5102702	Canarana (MT)	10923434946.4336	-0.0874478994061234	0.189437696691023	0.26859278406358	0.21412944626491	4.38524464105768	2.754	0.615168089219382	1
1437	2016	5102793	Carlinda (MT)	2425989746.05557	-1.36927378675628	0.26199804087789	0.623760617753694	0.0168781243827955	5.02461063732562	2.81333333333333	1.45209867887467	0
1438	2016	5102850	Castanheira (MT)	3925186555.0629	-0.765625395597434	0.337175955468284	0.538904575326143	0.000259765759220557	5.22078584504983	2.71015800215312	0.761412886803387	1
1439	2016	5103007	Chapada dos Guimarães (MT)	6635504781.25162	-0.0186012648154443	0.0196122031206315	0.301898527954661	0.0528275920758617	4.35172095363835	1.53901639344262	1.03603530304357	1
1440	2016	5103056	Cláudia (MT)	3865235745.42632	-0.578960152200283	0.558856212143073	0.127399001357071	0.213729318536482	4.25583978993094	2.53366778149387	1.09431638152381	1
1441	2016	5103106	Cocalinho (MT)	16577699988.0453	-0.148261984270702	0.0961760601022383	0.18222627988136	0.00278395865661141	4.97908145049427	2.8	-1.09787060247805	1
1442	2016	5103205	Colíder (MT)	3116467001.38398	-1.9372184461369	0.196786954688467	0.679352374551049	0.0178912885825444	5.18483863186198	2.80672149744753	2.32574926884067	0
1443	2016	5103254	Colniza (MT)	28062513530.9064	-0.477890386821702	0.877237700543987	0.080443925618413	3.05972236460469e-05	5.24730109726674	2.71015800215312	0.17934709473656	1
1444	2016	5103304	Comodoro (MT)	21599797100.7485	-0.347829946618992	0.473145622886958	0.0908258525610748	0.0216921661709315	5.17809133848246	2.85130769230769	-0.100425003793786	1
1445	2016	5103353	Confresa (MT)	5825445922.77665	-0.974641946692952	0.271895624353899	0.541948825368115	0.0531907618166836	4.87260374987815	2.80501639344262	1.58200339803678	1
1446	2016	5103361	Conquista D'Oeste (MT)	2693976830.5781	-0.0597607452133616	0.317488919070192	0.22410279455011	0.00685256545113226	4.79751311452145	3.2401140007125	0.327264672931484	1
1447	2016	5103379	Cotriguaçu (MT)	9460101320.52904	-0.75787795802416	0.795414473355347	0.135771340174778	0	5.43160834027036	2.8	0.627385092639189	1
1448	2016	5103403	Cuiabá (MT)	3305174780.51732	-0.0081182828783045	0.0429944261235045	0.293849367063136	3.24731315132209e-05	4.72431921748586	1.94148041001464	5.16838149620495	0
1449	2016	5103437	Curvelândia (MT)	360292201.302966	0	0.0646432933064569	0.665945079200849	0.0643453979455976	5.4858462656343	2.94346780851623	2.63147709948174	0
1450	2016	5103452	Denise (MT)	1283150234.91857	-0.00836452134762862	0.112293699091924	0.375776121542249	0.384307933316831	4.81228892482201	2.64894259818731	1.9451247590111	1
1451	2016	5103502	Diamantino (MT)	8221920599.491	-0.118139166501257	0.206012514490561	0.163293130802676	0.456911385225825	4.34378701363009	2.73225626207315	0.940761590844616	1
1452	2016	5103601	Dom Aquino (MT)	2232098338.64409	-0.00721267787335347	0.0189453005473426	0.294685975645658	0.187601751485932	5.06311106701283	3.0160162601626	1.28049146086856	0
1453	2016	5103700	Feliz Natal (MT)	11724717228.9568	-0.567097241780104	0.751003352956238	0.0593873019539687	0.0850188157067414	3.55655878247565	2.74485	0.0863387341198885	1
1454	2016	5103809	Figueirópolis D'Oeste (MT)	891227869.969231	0	0.0268555904761085	0.859559538220738	0	5.26989285765357	2.8830132998604	1.38182101155532	1
1455	2016	5103858	Gaúcha do Norte (MT)	16998807495.4363	-0.421770896189568	0.520912312536413	0.137463848299272	0.0956087693944708	4.21873293108521	2.15598888888889	-0.882103367393191	1
1456	2016	5103908	General Carneiro (MT)	3723529960.74956	0	0	0.342465435122492	0.186927728875462	4.44818689823258	3.24799525726232	0.356425160290235	1
1457	2016	5103957	Glória D'Oeste (MT)	836520872.646403	-0.032076119924651	0.0326534900832951	0.680655264801101	0.0146908629254903	5.23853350249627	2.79959950947247	1.28475352230716	1
1458	2016	5104104	Guarantã do Norte (MT)	4754427197.42294	-1.21451442046461	0.448997854383473	0.328788016298454	0.0163101611298454	5.36648251927219	2.525	1.96519388039032	1
1459	2016	5104203	Guiratinga (MT)	5061390942.89037	-0.00106027549079847	8.48220392638774e-05	0.334930424788328	0.108582813012671	4.59508905569223	2.96595670391061	1.05223141387727	1
1460	2016	5104500	Indiavaí (MT)	594741265.089049	0	0.0412360192585371	0.758038944838009	0.00171440780287134	5.15840948265815	2.78590909090909	1.45297330304039	1
1461	2016	5104526	Ipiranga do Norte (MT)	3480242191.67395	-0.237465137327493	0.245868936018626	0.0842230246806985	0.605104345389961	3.40974710657125	2.44541758241758	0.644352076585905	1
1462	2016	5104542	Itanhangá (MT)	2909363737.27539	-0.970233640710054	0.415687933974177	0.25720414232055	0.259417603097835	3.69944695548758	2.38107954545455	0.740846043270097	1
1463	2016	5104559	Itaúba (MT)	4547655221.02447	-1.07266709354504	0.563049919707461	0.224906074102035	0.0823440151678472	4.61344128005735	2.703	-0.125072672808249	0
1464	2016	5104609	Itiquira (MT)	8688470393.89928	-0.136501540954778	0.0321303627170477	0.34773304317706	0.226252848267623	4.67809925657853	3.00016111111111	0.361489227085364	0
1465	2016	5104807	Jaciara (MT)	1680851939.5367	0	0.00612999859686888	0.363521687624735	0.321633363879464	5.01493659265858	2.9	2.75410111647575	0
1466	2016	5104906	Jangada (MT)	1018910536.43869	0	0	0.388800302034214	0.00384481469093709	4.90226696993115	1.365625	2.0512883648248	0
1467	2016	5105002	Jauru (MT)	1363240923.47689	-0.0275558639091195	0.0678661562561753	0.84116242858582	3.93655198701713e-05	5.18026435110218	2.83680943698957	1.91378520810742	1
1468	2016	5105101	Juara (MT)	22712783814.1107	-0.634635332406006	0.6144834159872	0.249724041521427	0.00890285157299264	5.11625456511871	2.53761431411531	0.391895712149565	1
1469	2016	5105150	Juína (MT)	26293377168.4814	-0.211855424410259	0.739704031609243	0.127019368812602	0.000881710436851946	5.29499931104807	2.64905882352941	0.411731786215599	1
1470	2016	5105176	Juruena (MT)	2790284804.47513	-0.969327666399691	0.551689764100695	0.329436777733338	0	5.34189437797157	2.71015800215312	1.608116456051	1
1471	2016	5105200	Juscimeira (MT)	2301354264.39584	-0.00466374851462054	0.0150872264447978	0.473860167828031	0.124242260429494	5.1223832101192	3.01600600600601	1.57407777992394	0
1472	2016	5105234	Lambari D'Oeste (MT)	1771332252.23973	-0.166629259847825	0.212376565733313	0.460896532739072	0.068772439973555	5.15874723140438	2.43364672912342	1.18042006629154	0
1473	2016	5105259	Lucas do Rio Verde (MT)	3689205739.9699	-0.149827990594095	0.143762138936061	0.140198269256881	0.599399240817499	3.65940908286559	2.56486134453782	2.74262762108265	1
1474	2016	5105309	Luciara (MT)	4259977499.16943	-0.0365324920723478	0.0933468159503763	0.0613619892704836	0.00108337735111098	5.12181397894083	2.79833333333333	-0.710187765933875	1
1475	2016	5105507	Vila Bela da Santíssima Trindade (MT)	13467959499.4041	-0.353037245692001	0.172872696437331	0.354392016160798	0.0104317326097253	5.33053013504694	3.233772851774	0.125838542344142	1
1476	2016	5105580	Marcelândia (MT)	12322775332.1581	-0.808708446759861	0.718779370693134	0.157761293442772	0.0310418621890376	4.57511113173237	2.62979354450031	-0.126270811905268	1
1477	2016	5105606	Matupá (MT)	5240362578.81746	-0.53251348859903	0.582754088119551	0.278576239045376	0.0508755194492308	5.12249419834528	2.62777563855731	1.08011738354875	1
1478	2016	5105622	Mirassol d'Oeste (MT)	1083938346.75073	-0.079214376458701	0.0633715011669622	0.679312787118663	0.0735703521360202	5.39158649488921	2.83241379310345	3.19158805205646	1
1479	2016	5105903	Nobres (MT)	3926171069.57785	-0.0423722066106668	0.056751419950803	0.355926535529602	0.107160677363751	4.2569444943567	2.64319047619048	1.33764845698306	0
1480	2016	5106000	Nortelândia (MT)	1358568875.45288	-0.106652418808204	0.248658139406536	0.305934438396128	0.173803941761519	4.89316376858393	2.499	1.49329579064408	0
1481	2016	5106109	Nossa Senhora do Livramento (MT)	4951951351.97701	0	0.0185422420499435	0.328038379223722	0.00195067420747506	4.71545928711916	2.42647058823529	0.833217420296112	0
1482	2016	5106158	Nova Bandeirantes (MT)	9632621837.59608	-1.37941433691429	0.642904018843183	0.232544967032065	5.01402626503579e-05	5.26392132921276	2.71015800215312	0.354354937881793	1
1483	2016	5106174	Nova Nazaré (MT)	4052375106.56148	-0.672732918717878	0.261995040628238	0.186458257786372	0.0259690797953889	4.64976852744866	3.0800162469537	-0.149114927167818	1
1484	2016	5106182	Nova Lacerda (MT)	4810763462.31579	-1.13336112013475	0.318992072749737	0.30677720634671	0.0280997702915298	4.97404913791816	2.97	0.229533000429581	1
1485	2016	5106190	Nova Santa Helena (MT)	2385100143.06798	-1.19249854321518	0.436116967229053	0.387314526847284	0.0610649254016225	4.89508088648531	2.52454829249834	0.402203407274396	1
1486	2016	5106208	Nova Brasilândia (MT)	3290724634.84636	-0.0195694360175957	0.0525113199805486	0.446868071461799	0.0242497927984707	4.54846944423811	2.02226117440841	0.202410411931532	1
1487	2016	5106216	Nova Canaã do Norte (MT)	5979394157.66713	-1.24841377852098	0.400614276289297	0.405191494312631	0.0463645260951791	5.10477673883319	2.82975363234365	0.726550649570089	0
1488	2016	5106224	Nova Mutum (MT)	9567742881.88647	-0.167706655673252	0.318485596068173	0.144031411740245	0.412148921923944	4.25192188203078	2.47651435705368	1.42325608488753	1
1489	2016	5106232	Nova Olímpia (MT)	1372684527.58484	-0.101646215947367	0.15102282007872	0.409712439664765	0.1540331118587	5.0176177914371	2.50953056585167	2.62582684344866	1
1490	2016	5106240	Nova Ubiratã (MT)	12547664946.9608	-0.447787920848449	0.462620093814086	0.106943046426126	0.291395744137223	4.06640801835499	2.37976770538244	-0.149895865827021	1
1491	2016	5106257	Nova Xavantina (MT)	5550496978.61444	-0.0802481127910026	0.0417290186513211	0.553131871418461	0.0788848617182874	4.69056140412391	2.12	1.30159841059516	1
1492	2016	5106265	Novo Mundo (MT)	5814974744.80162	-1.30493891517643	0.500897203395443	0.312410128405604	0.0217151433338765	5.25981166388481	2.93666666666667	0.363500338717552	1
1493	2016	5106273	Novo Horizonte do Norte (MT)	902062323.099604	-0.124931328137927	0.204173484842552	0.655413543855012	0.0262355789089643	5.10404788907535	2.49592491973327	1.44984526991857	1
1494	2016	5106281	Novo São Joaquim (MT)	5250026213.08712	-0.00204435884633065	0.0236021228808863	0.50026483149132	0.189982267589499	4.60688076720126	2.8599724137931	0.0138039846305777	1
1495	2016	5106299	Paranaíta (MT)	4815974632.95022	-1.01290402881399	0.511009525383728	0.367509216439101	0.00218403949007198	5.48713032607705	2.8216	0.811673490888328	1
1496	2016	5106307	Paranatinga (MT)	24252795956.9647	-0.0705858219160489	0.241821715352333	0.319003660626746	0.0853291865375756	3.97065101153257	2.0748	-0.143343025665118	1
1497	2016	5106315	Novo Santo Antônio (MT)	4410817447.30653	-0.152082602323889	0.116799438584748	0.0447852847323395	0.000669163450225121	5.42462626128614	2.68875	-0.621592109305683	1
1498	2016	5106372	Pedra Preta (MT)	4062978440.95274	-0.00264164274759854	0.000277372488497846	0.509995548851373	0.161443996519484	5.11330461996569	2.87639799460085	1.41193430918624	0
1499	2016	5106422	Peixoto de Azevedo (MT)	14459278570.442	-0.355555573044248	0.695834875330151	0.184918589471365	0.0129343546143968	4.77091549918438	2.5754058042302	0.819640821261011	1
1500	2016	5106455	Planalto da Serra (MT)	2451321217.37277	-0.0109460741580157	0.0142080042571046	0.485502173204635	0.0700767667596174	4.33289514192419	2.09998469621997	0.0767997716463844	1
1501	2016	5106505	Poconé (MT)	17221836395.3784	-0.00623216786281226	0.192648772975311	0.145733013304046	0.00161724756040027	5.24933837891285	2.42210486608827	0.623643159720892	0
1502	2016	5106653	Pontal do Araguaia (MT)	2746133710.95716	0	0	0.52569682131913	0.00150472678493636	4.57785191807855	3.02363636363636	0.802674433285567	1
1503	2016	5106703	Ponte Branca (MT)	689009612.262829	0	0	0.397300076641217	0.000155773407818552	4.68509305708213	2.16	0.853690875667508	1
1504	2016	5106752	Pontes e Lacerda (MT)	8597737198.75369	-0.184130806676412	0.158027924184184	0.401548718166565	0.0149614082577411	5.25527104134203	2.9699716713881	1.61515130019812	1
1505	2016	5106778	Porto Alegre do Norte (MT)	3988215170.59805	-0.21663863015994	0.165842926504427	0.332062615843914	0.0609817560176927	4.67445712707659	2.97502325581395	1.07402034162445	1
1506	2016	5106802	Porto dos Gaúchos (MT)	6889118037.7309	-0.659794043299689	0.533467242825181	0.189081237461788	0.200797060851667	4.68580570061573	2.44581175969927	-0.255841644937412	1
1507	2016	5106828	Porto Esperidião (MT)	5831134793.71595	-0.00828281639911878	0.0378340646853092	0.582272789728735	0.00088350041590603	5.1448359280481	3.0260265997208	0.676000061812181	1
1508	2016	5106851	Porto Estrela (MT)	2064583174.85908	-0.0129964944775398	0.100410916333481	0.302402433503423	0.00405490627699278	5.24578708264961	2.77016507717499	0.42501056216387	0
1509	2016	5107008	Poxoréu (MT)	6898100660.49112	-0.00933555892595036	0.0144389978054699	0.38833591242222	0.0970042368730626	4.87455535297158	3.01601724137931	0.86853210791382	0
1510	2016	5107040	Primavera do Leste (MT)	5501677088.79855	0	0.00317988276939994	0.237515783542603	0.545954657932774	3.46507744667511	2.75233738720472	2.34539194893781	1
1511	2016	5107065	Querência (MT)	17855435867.8191	-0.279812963302671	0.578485500662545	0.0743623237168083	0.196052410410279	4.22837883746262	2.888490625	-0.135229404206018	1
1512	2016	5107107	São José dos Quatro Marcos (MT)	1292419090.98869	-0.0996544010254267	0.0264914616059258	0.809567440330306	0.0151972961563775	5.3453898633977	2.74	2.66782795087349	1
1513	2016	5107156	Reserva do Cabaçal (MT)	1346873221.2059	-0.215157082943358	0.231493083685352	0.186270252362998	0	5.10793408267898	2.57036682029647	0.669198072562963	1
1514	2016	5107180	Ribeirão Cascalheira (MT)	11398213241.0489	-0.13512438338343	0.155600200224352	0.232465729252849	0.054515861853544	4.68083062659832	2.61249219388	-0.175659699671271	1
1515	2016	5107198	Ribeirãozinho (MT)	627937961.49851	0	0	0.567380670107741	0.200236919726229	4.67947099369119	2.98502092050209	1.29386572238264	1
1516	2016	5107206	Rio Branco (MT)	563638228.552719	0	0.0184709781537688	0.443969954283629	0	5.54037298857045	2.6438662277354	2.19154209013291	1
1517	2016	5107248	Santa Carmem (MT)	3870454163.26032	-0.395158690381963	0.585625179146067	0.0530205905972147	0.293984200426973	4.90837932779371	2.69670588235294	0.103380969764674	1
1518	2016	5107263	Santo Afonso (MT)	1178500863.56882	-0.733136052802737	0.160652422005469	0.672845858149889	0.0693064020102958	4.96927265044905	2.755	0.946956228010335	1
1519	2016	5107297	São José do Povo (MT)	449816112.949681	0	0.00011930361344562	0.913865678993448	0.00250537588235802	5.27040204249508	2.9975934386282	2.13995187233686	0
1520	2016	5107305	São José do Rio Claro (MT)	4550015484.73963	-0.590899275141251	0.349692068037182	0.246609040796973	0.264041159133475	4.69151000302473	2.148	1.43204144674207	1
1521	2016	5107354	São José do Xingu (MT)	7489681226.42728	-0.175546169181986	0.379580973819783	0.432552926014167	0.0473831353796102	4.69263411915399	2.76937979094077	-0.331767662720155	1
1522	2016	5107404	São Pedro da Cipa (MT)	345243366.439068	0	0.0141450554938012	0.463367147549685	0.0746112817255447	4.55001546016226	2.76571428571429	2.55506057244452	0
1523	2016	5107578	Rondolândia (MT)	12721889867.4196	0.0501977135331755	0.849640593649285	0.100239350141934	0.0011009750615261	5.44843176443744	2.71015800215312	-1.21043053696578	1
1524	2016	5107602	Rondonópolis (MT)	4702651931.51448	-0.0410816871826692	0.0540110070654379	0.550323434551181	0.184011723839042	4.92222292557868	3.13200181462203	3.82399870335294	0
1525	2016	5107701	Rosário Oeste (MT)	7446381967.75945	-0.000720681371078068	0.00275300283751828	0.335116837551309	0.0269606900920311	4.50002462939012	2.62945454545455	0.834911094902408	0
1526	2016	5107743	Santa Cruz do Xingu (MT)	5674855474.82513	-0.278968917009672	0.618790884221262	0.184819271662266	0.0252585077061969	4.71215248613001	2.525	-0.910116804258248	1
1527	2016	5107750	Salto do Céu (MT)	1760790485.02299	-0.051811938898817	0.211087934596009	0.585871118501168	0.00844229827939569	5.09196332388377	2.57	0.687571386428818	1
1528	2016	5107768	Santa Rita do Trivelato (MT)	4752549167.64421	-0.0271002457508812	0.129268172231703	0.114419495914033	0.356819902386603	3.77947629779125	2.4905988372093	-0.448140281431466	0
1529	2016	5107776	Santa Terezinha (MT)	6493065058.17048	-0.161166013279339	0.393096303773946	0.286470522373087	0.0176208174518745	4.69773530311982	2.783	0.193973848861826	1
1530	2016	5107792	Santo Antônio do Leste (MT)	3416861099.50787	0	0.0140881421368912	0.301096736796367	0.318577341253847	3.89559245989454	2.90000746435769	0.295375542796895	1
1531	2016	5107800	Santo Antônio do Leverger (MT)	11775783029.425	-0.0241532001644717	0.09350934229713	0.267480741594997	0.0212229156916874	5.14915844441424	1.85895424836601	0.491829493992024	0
1532	2016	5107859	São Félix do Araguaia (MT)	16779671870.9517	-0.269288144357295	0.368019668163158	0.174541573376475	0.107357059736171	4.33283358817539	2.9003508088092	-0.410973318025102	1
1533	2016	5107875	Sapezal (MT)	13675831464.3709	-0.0082405113269762	0.211973419701012	0.0836922026580125	0.274601305786058	4.36032347499641	2.66214102564103	0.505191736150969	1
1534	2016	5107883	Serra Nova Dourada (MT)	1506258851.74577	-1.66738099472217	0.144043191488499	0.422367557530584	0.0151774423878556	4.74686553737399	2.68689655172414	0.00908133994093807	1
1535	2016	5107909	Sinop (MT)	3957476118.82564	-0.452915068608914	0.27372884954909	0.185288368187792	0.401575653945643	4.1611487081434	2.6806164874552	3.49128160941643	0
1536	2016	5107925	Sorriso (MT)	9383408587.03674	-0.0686292455410264	0.0997011364597261	0.109766759139077	0.616805344299975	3.88447545809553	2.72566220358122	2.146801628224	1
1537	2016	5107941	Tabaporã (MT)	8481632450.51247	-0.578302877521575	0.509140637322579	0.208410486681436	0.171953362170721	4.51359009924099	2.53175974025974	0.112230295758044	1
1538	2016	5107958	Tangará da Serra (MT)	11643864227.2256	-0.0640628526690642	0.0593111403595821	0.277387543218728	0.0941263050403097	4.49200233310002	2.76341836734694	2.09158516834813	1
1539	2016	5108006	Tapurah (MT)	4506690302.16389	-0.43463405920849	0.357162026627384	0.148454323730199	0.401578055143759	4.23833037378528	2.47459824046921	1.00444265734707	1
1540	2016	5108055	Terra Nova do Norte (MT)	2441915185.96513	-1.55593441911222	0.18315194136838	0.654151750272521	0.0517326217879968	5.12363466787693	2.62978873239437	1.42636453758967	1
1541	2016	5108105	Tesouro (MT)	4300625660.64299	0	0	0.432823850083655	0.0735972746293431	3.978469755389	2.82542146337257	-0.202290141306482	1
1542	2016	5108204	Torixoréu (MT)	2406438937.2157	0	0	0.569642869557962	0.0326924697295636	4.68661589780511	3.08	0.433692139861101	1
1543	2016	5108303	União do Sul (MT)	4600021652.68864	-0.479480061050645	0.753262009292416	0.0960126740254706	0.0943794086106995	4.02692804761528	2.54698997093404	-0.258831756629246	1
1544	2016	5108352	Vale de São Domingos (MT)	1894449871.71862	-0.0339927839498498	0.259251632257522	0.361314966066946	0.0086115052672953	5.18094792211142	3.24	0.472929024192117	1
1545	2016	5108402	Várzea Grande (MT)	1052091309.01929	0	0	0.402246195996826	0	3.95977808205901	1.89604779411765	5.54242103959579	0
1546	2016	5108501	Vera (MT)	2965402939.14828	-0.459662007005324	0.294998046306841	0.103369660787969	0.485649197637593	4.29345417207989	2.68120740740741	1.2865896584807	1
1547	2016	5108600	Vila Rica (MT)	7462108703.19782	-0.248111063231993	0.355151210047789	0.492712613453632	0.0149873465442166	5.1867035756614	2.77751111111111	1.16558733673267	1
1548	2016	5108808	Nova Guarita (MT)	1118649976.36188	-1.2568853943839	0.142239129555278	0.694501139484571	0.0603976607453944	5.1318030982657	2.82150499286733	1.41175744406644	0
1549	2016	5108857	Nova Marilândia (MT)	1943536734.36354	-0.430745204198636	0.1975077208739	0.476332404976326	0.0723983285518478	4.59390600164234	2.72945454545455	0.469148258140447	1
1550	2016	5108907	Nova Maringá (MT)	11600256452.0528	-0.420518298758654	0.661032560061862	0.120136850390136	0.124369790361139	3.77374367398982	2.47575	-0.401529540496762	1
1551	2016	5108956	Nova Monte Verde (MT)	5171609361.73479	-1.50982247662465	0.560533268332033	0.32795834621115	0.000249042882742212	5.36497125223036	2.71015800215312	0.513218654199142	1
1552	2017	5100102	Acorizal (MT)	855770301.769697	0	0.000313546097299612	0.432129231298325	0	5.03562216155234	3.521032190392	1.82364875990952	1
1553	2017	5100201	Água Boa (MT)	7538490631.11864	-0.0313225335498209	0.013817508550046	0.632466021189508	0.140453087940447	4.38934292721935	2.4576015037594	1.15936429515011	1
1554	2017	5100250	Alta Floresta (MT)	8989809938.9809	1.18494613045269	0.424067446656064	0.476843813101063	0.00798719356446197	5.10489260199618	3.16800833412255	1.71756995521804	1
1555	2017	5100300	Alto Araguaia (MT)	5416771829.75659	-0.0168421288344596	0.00294241897872618	0.441600618039531	0.0744422094483115	4.3670375383287	3.60000706763729	1.1919991447491	1
1556	2017	5100359	Alto Boa Vista (MT)	2249230352.46303	-2.65313566543507	0.249924425318636	0.428008999120861	0.0817175328607475	3.31199285268927	3.32525079126656	1.03123057697422	1
1557	2017	5100409	Alto Garças (MT)	3878997168.47176	0	0	0.400929049666549	0.235424763222073	4.09767022212938	3.6	1.07654435584897	1
1558	2017	5100508	Alto Paraguai (MT)	1851490565.5633	-0.00869537582190699	0.0607806769951299	0.381784967753863	0.0237963451659521	4.72805796635226	3.3	1.76485056516524	1
1559	2017	5100607	Alto Taquari (MT)	1445052436.27462	0	0	0.170792347984978	0.625755830299388	4.42348092107657	4.05000476962701	1.9307326220774	1
1560	2017	5100805	Apiacás (MT)	20574049545.3427	0.11737654949363	0.847649098190925	0.0697425373413452	0	5.09499154434757	3.1095437501973	-0.767384689806478	1
1561	2017	5101001	Araguaiana (MT)	6445934205.63248	-0.0882487582186494	0.0768180464229688	0.484893624993277	0.00501186343845532	4.58135329465957	2.53031674208145	-0.745361511165325	1
1562	2017	5101209	Araguainha (MT)	690645221.841412	0	0	0.444845381019002	0.00202025849895092	4.63637956896902	2.97037037037037	0.321988638882397	1
1563	2017	5101258	Araputanga (MT)	1615840730.15727	-0.0464962674372186	0.208070796781556	0.694255696076879	0.00305546900301726	5.30231040230526	3.1	2.29952272484509	1
1564	2017	5101308	Arenápolis (MT)	417080142.993461	-0.0386002704006467	0.0909679705775242	0.579904728985716	0.130340246386184	5.3590454177299	3.28181818181818	3.13373685447227	1
1565	2017	5101407	Aripuanã (MT)	25210143508.5545	-0.00702469104235209	0.844966026377474	0.100606347892136	8.94051587209532e-05	5.22462917623633	4.21222222222222	-0.182200323601682	0
1566	2017	5101605	Barão de Melgaço (MT)	11212207790.3674	-0.0923750693192084	0.303430564484994	0.085832234098514	0.000210596012955703	5.18044785425349	3.67411922657364	-0.351914130530118	1
1567	2017	5101704	Barra do Bugres (MT)	6002986912.83897	-0.173429486976888	0.294955283160587	0.365247863371889	0.0910415409985881	4.82848788069114	2.52017543859649	1.71432073295611	1
1568	2017	5101803	Barra do Garças (MT)	9111484571.77817	-0.0111905920218145	0.0166680923272285	0.48985344129173	0.0230761787060358	4.60805132940398	3.22527902594579	1.86273369589685	1
1569	2017	5101852	Bom Jesus do Araguaia (MT)	4290835417.53032	-0.427733096102112	0.301164121466047	0.403394832797586	0.186026376357391	4.55984570693389	2.54955540700177	0.35899454584299	1
1570	2017	5101902	Brasnorte (MT)	16020845371.1642	-0.314199880591718	0.485991512532292	0.216171527654436	0.138954729707739	4.76292557087697	2.83027876106195	0.130712630159359	0
1571	2017	5102504	Cáceres (MT)	24676683685.6617	-0.0421894187194818	0.104244834346311	0.2536453949963	0.00335340637450738	5.18089399197697	2.5800253761102	1.30369214096711	1
1572	2017	5102603	Campinápolis (MT)	6003608642.69423	-0.000893873849126793	0.00107264861895216	0.501329148282765	0.0393036331461053	4.4565607780935	3.37501911022779	0.932349913111044	1
1573	2017	5102637	Campo Novo do Parecis (MT)	9469677470.56241	-0.022668010743886	0.159463788580549	0.0773149176447078	0.409440944061434	4.83446385389551	2.90718421052632	1.24166271004239	0
1574	2017	5102678	Campo Verde (MT)	4785574308.98106	-0.00784969137187436	0.007333854510294	0.247354988972577	0.522183897746713	4.47658064087187	3.1	2.09317496581158	1
1575	2017	5102686	Campos de Júlio (MT)	6812722610.98461	-0.0693187259165669	0.102749256915422	0.138409015122729	0.296030345303471	3.93479369754811	2.96306407493591	-0.0725441817851389	0
1576	2017	5102694	Canabrava do Norte (MT)	3466434205.0998	-0.198159826905039	0.166392329654326	0.552649179754386	0.0418767446701668	4.65102884029963	3.85	0.294600605870464	1
1577	2017	5102702	Canarana (MT)	10923434946.4336	-0.0830263764024448	0.188563217696962	0.382496129441727	0.156006069979861	4.03539771469546	2.6077366255144	0.627610158795669	1
1578	2017	5102793	Carlinda (MT)	2425989746.05557	0	0.248305303010327	0.66364431141317	0.0144006015376145	5.06928659528426	3.51806747853863	1.44181830514188	1
1579	2017	5102850	Castanheira (MT)	3925186555.0629	0.31992204030321	0.329519701512309	0.573138968014999	0.000341797051605997	5.19697667919916	3.1095437501973	0.764264260958153	0
1580	2017	5103007	Chapada dos Guimarães (MT)	6635504781.25162	-0.0145575115946955	0.019426190472477	0.324325183316933	0.0548575561926776	4.30479613899314	3.57001620745543	1.04704458855194	1
1581	2017	5103056	Cláudia (MT)	3865235745.42632	-0.705303974383091	0.55306661062107	0.158540670934655	0.196207790668933	4.22974543194605	2.61859223300971	1.10173724567623	1
1582	2017	5103106	Cocalinho (MT)	16577699988.0453	-0.280661878521173	0.0946934402595312	0.261455800951783	0.00269331814221011	4.66654979034116	2.8685342019544	-1.09732825409632	1
1583	2017	5103205	Colíder (MT)	3116467001.38398	0.518313557588628	0.177414770227098	0.724003107269565	0.0199748746446116	5.13892095272768	2.97272727272727	2.33277890022531	1
1584	2017	5103254	Colniza (MT)	28062513530.9064	-0.30444237527817	0.87245879667577	0.0843699318774963	2.10355912566572e-05	5.26934038785763	3.1095437501973	0.217622289718458	1
1585	2017	5103304	Comodoro (MT)	21599797100.7485	-0.181120022203744	0.469667323420768	0.102045852839156	0.0288425560735705	5.019927453463	2.92594117647059	-0.0919637677286471	0
1586	2017	5103353	Confresa (MT)	5825445922.77665	-0.651296650578377	0.26214920488697	0.595941041337561	0.0513391263603009	4.83043432491037	4.10400691219354	1.60205577117809	1
1587	2017	5103361	Conquista D'Oeste (MT)	2693976830.5781	-0.023904298085343	0.316891311618058	0.283425294298575	0.00908363327243113	4.51120130492194	3.73872180451128	0.343719396633626	1
1588	2017	5103379	Cotriguaçu (MT)	9460101320.52904	-0.412975414252686	0.787835693775106	0.148620094478107	0	5.44750355804931	3.1095437501973	0.654832883927944	1
1589	2017	5103403	Cuiabá (MT)	3305174780.51732	-0.00974193945396712	0.0429132432947214	0.358373479379906	0.000146129091809494	4.5351807385921	3.16666666666667	5.17674964538547	1
1590	2017	5103437	Curvelândia (MT)	360292201.302966	0	0.0646432933064569	0.72105572095981	0.0567490662436868	5.46093058684758	3.41718919857717	2.63586219720016	1
1591	2017	5103452	Denise (MT)	1283150234.91857	-0.0585516494334048	0.112210053878448	0.389452113945623	0.380794834350827	4.83358756541744	3.48883133700227	1.95234099904085	1
1592	2017	5103502	Diamantino (MT)	8221920599.491	-0.199074286093277	0.204831122825548	0.165890887060549	0.453465115617391	4.33463688617145	3.21730158730159	0.946253508823868	1
1593	2017	5103601	Dom Aquino (MT)	2232098338.64409	0	0.0188731737686091	0.325676448241502	0.19856502185343	4.99267175588944	3.13617117117117	1.27762380726073	1
1594	2017	5103700	Feliz Natal (MT)	11724717228.9568	-0.580370704259206	0.745332380538437	0.0766931507931175	0.0731871258762204	3.45361825110831	2.58498181818182	0.112971980713069	1
1595	2017	5103809	Figueirópolis D'Oeste (MT)	891227869.969231	0	0.0268555904761085	0.895567706616956	6.0214328421768e-05	5.20491364502262	3.03629022361757	1.36562977586832	1
1596	2017	5103858	Gaúcha do Norte (MT)	16998807495.4363	-0.60834769233331	0.516694603574517	0.172193650911409	0.0682062890132918	4.00925214931682	2.25750292397661	-0.86365603725672	1
1597	2017	5103908	General Carneiro (MT)	3723529960.74956	0	0	0.402377429643332	0.176651748097651	4.39410781595106	4.05711291590254	0.350389683651505	1
1598	2017	5103957	Glória D'Oeste (MT)	836520872.646403	0	0.0323327288840485	0.795038708452408	0.015268233084134	5.11670454904755	3.4375869397073	1.27243850562683	1
1599	2017	5104104	Guarantã do Norte (MT)	4754427197.42294	-0.493255391954488	0.436852710178827	0.363033711016759	0.0122580172920499	5.30300656894736	2.67891044160132	1.97367559587422	1
1600	2017	5104203	Guiratinga (MT)	5061390942.89037	-0.00212055098159693	7.42192843558927e-05	0.416497418295454	0.113226819662368	4.39693178942948	3.93598529411765	1.05422996731462	1
1601	2017	5104500	Indiavaí (MT)	594741265.089049	0	0.0412360192585371	0.83951843146921	0.000631623927373653	4.96115741789553	2.82977272727273	1.48432868768225	1
1602	2017	5104526	Ipiranga do Norte (MT)	3480242191.67395	-0.188121732168535	0.243494284645351	0.131191778466383	0.567803815052611	3.06953384027525	2.31593849416755	0.684854213047989	1
1603	2017	5104542	Itanhangá (MT)	2909363737.27539	-0.573655251446438	0.405985597567076	0.281515319857734	0.250471532456307	3.78639766898201	2.20137362637363	0.764967002266969	1
1604	2017	5104559	Itaúba (MT)	4547655221.02447	-0.403577718363493	0.55232324877201	0.261912498803435	0.0674871629041155	4.45762652257943	2.56500076484343	-0.152353980801379	1
1605	2017	5104609	Itiquira (MT)	8688470393.89928	-0.420622395430786	0.0307653473074999	0.360709954378236	0.231700556825184	4.6710233634022	3.75	0.373285952442956	0
1606	2017	5104807	Jaciara (MT)	1680851939.5367	-0.0223489532177512	0.00612999859686888	0.394937930433688	0.336128256394977	4.96160078175392	2.96744582420258	2.75856068546906	1
1607	2017	5104906	Jangada (MT)	1018910536.43869	0	0	0.375001104102357	0.00200141038706314	4.93310099158058	3.6	2.0558206651679	1
1608	2017	5105002	Jauru (MT)	1363240923.47689	-0.00393655198701678	0.0675905976170841	0.871434513365982	0	5.1255518963741	3.28164485203079	1.88769295832786	1
1609	2017	5105101	Juara (MT)	22712783814.1107	0.145545556501151	0.60813706266314	0.271551149491519	0.0127068831633637	5.06455326703988	2.736	0.39548936624498	1
1610	2017	5105150	Juína (MT)	26293377168.4814	-0.101845719441926	0.73758547736514	0.133991412452153	0.00182669176153355	5.30978899721411	3.05416666666667	0.412890155562723	0
1611	2017	5105176	Juruena (MT)	2790284804.47513	-0.53851537022205	0.541996487436698	0.369998524726135	0.000403886527666536	5.32521759752915	3.1095437501973	1.64316570170533	1
1612	2017	5105200	Juscimeira (MT)	2301354264.39584	0	0.0150405889596516	0.522316514894939	0.124778591508675	5.03497108575792	2.96744444444444	1.56793669677517	1
1613	2017	5105234	Lambari D'Oeste (MT)	1771332252.23973	-0.109066424627661	0.210710273134835	0.493858829959877	0.0658942982125472	5.13848473768058	2.82531756992625	1.19145656389828	1
1614	2017	5105259	Lucas do Rio Verde (MT)	3689205739.9699	-0.0610949087859389	0.14226385903012	0.154686490483262	0.589260395240403	3.3837501025467	2.89569198312236	2.77948891513117	1
1615	2017	5105309	Luciara (MT)	4259977499.16943	-0.0340130098604607	0.0929814910296529	0.0700416054904308	0.00097000065157611	5.00083801340499	2.206875	-0.722681921736038	1
1616	2017	5105507	Vila Bela da Santíssima Trindade (MT)	13467959499.4041	-0.0466200426026682	0.169342323980411	0.405227785692837	0.010320163277001	5.21442495172515	2.69998749687422	0.134443549808723	1
1617	2017	5105580	Marcelândia (MT)	12322775332.1581	-0.43287894242289	0.710692286225535	0.170355719011051	0.030214427590845	4.5058623962874	2.28	-0.146922708668938	1
1618	2017	5105606	Matupá (MT)	5240362578.81746	-0.347157831990527	0.57742895323356	0.283921855219389	0.0427956513241416	5.0512589527797	2.679	1.09433578501271	1
1619	2017	5105622	Mirassol d'Oeste (MT)	1083938346.75073	-0.0049508985286698	0.0625793574023752	0.736248120198356	0.0862446523694127	5.35526090909095	5.09774193548387	3.20015980283145	1
1620	2017	5105903	Nobres (MT)	3926171069.57785	-0.192725197809808	0.0563276978846963	0.331583019409087	0.0875874516003722	4.422510854747	2.9365	1.33624363352561	1
1621	2017	5106000	Nortelândia (MT)	1358568875.45288	-0.0908520604662487	0.247591615218454	0.321023780612696	0.168747827092093	4.83389980070192	3.282	1.48048256933171	1
1622	2017	5106109	Nossa Senhora do Livramento (MT)	4951951351.97701	0	0.0185422420499435	0.314611238428936	0.00183146633924047	4.85259043202038	3.51282051282051	0.927385897082643	1
1623	2017	5106158	Nova Bandeirantes (MT)	9632621837.59608	0.108080121712999	0.62910987547404	0.280701903737587	0.000573827450331873	5.11124869325172	3.1095437501973	0.381444792752313	1
1624	2017	5106174	Nova Nazaré (MT)	4052375106.56148	-1.85531263607036	0.255267711441059	0.287063611792272	0.0237575365389738	4.2154962972504	2.31	-0.125617738553481	1
1625	2017	5106182	Nova Lacerda (MT)	4810763462.31579	-0.182944117817029	0.307658461548389	0.373038673409706	0.0235038570878338	4.83727335306255	3.4061135371179	0.258681038065556	1
1626	2017	5106190	Nova Santa Helena (MT)	2385100143.06798	0.51524937055901	0.424191981796901	0.413841994440694	0.0625499235875131	4.81787030289645	2.565	0.406400978849743	1
1627	2017	5106208	Nova Brasilândia (MT)	3290724634.84636	-0.065231453391986	0.0523156256203726	0.481929977659991	0.0246737972455186	4.5553467301362	2.52	0.177786052162046	1
1628	2017	5106216	Nova Canaã do Norte (MT)	5979394157.66713	0.258478194258838	0.388130138504088	0.446565955268646	0.0374075386691263	5.01080735271209	3.51819672131148	0.725741588037283	1
1629	2017	5106224	Nova Mutum (MT)	9567742881.88647	-0.160975953773315	0.31680852951144	0.175116036681421	0.379404057180786	4.20467329463595	2.81565753763855	1.45950680901989	1
1630	2017	5106232	Nova Olímpia (MT)	1372684527.58484	-0.109465155635621	0.150006357919246	0.451895619282922	0.154580437636878	4.97755648407688	3.00550390869794	2.63907900816287	1
1631	2017	5106240	Nova Ubiratã (MT)	12547664946.9608	-0.607315040692261	0.458142214605602	0.146927471182689	0.254909796164366	3.74158722541532	4.26832105263158	-0.124934569862583	1
1632	2017	5106257	Nova Xavantina (MT)	5550496978.61444	-0.142126175665991	0.040926537523411	0.670990244300668	0.0627385546868449	4.49976002815337	1.98099708980044	1.30746381672595	1
1633	2017	5106265	Novo Mundo (MT)	5814974744.80162	-0.245483558300512	0.487847814243679	0.340723795956957	0.0355397437223792	5.23485015913454	3.07799131518982	0.385377874195261	1
1634	2017	5106273	Novo Horizonte do Norte (MT)	902062323.099604	-0.0297455543185542	0.202924171561173	0.676651869638459	0.0323631630985864	5.20580943732918	2.736	1.45425685096728	1
1635	2017	5106281	Novo São Joaquim (MT)	5250026213.08712	-0.00102217942316519	0.023581679292423	0.547520186224251	0.190258256033754	4.580760772622	4.19733203640659	-0.00957444397266104	1
1636	2017	5106299	Paranaíta (MT)	4815974632.95022	-0.166031573479957	0.500880485095588	0.394932283709852	0.00277462159708123	5.45310499620815	3.48	0.813516130068249	1
1637	2017	5106307	Paranatinga (MT)	24252795956.9647	-0.156218151325178	0.241115857133173	0.327527064577236	0.0657156214760122	4.03655575844444	2.54625	-0.129027031480644	1
1638	2017	5106315	Novo Santo Antônio (MT)	4410817447.30653	-0.100982847943064	0.11527861256151	0.0652251864846705	0.00083949596482788	5.17329305053707	2.84	-0.594524039916996	1
1639	2017	5106372	Pedra Preta (MT)	4062978440.95274	-0.00264164274759854	0.000250956061021861	0.531273981183279	0.15870989627572	5.07410262638571	3.75	1.42011712324874	1
1640	2017	5106422	Peixoto de Azevedo (MT)	14459278570.442	-0.537415939215117	0.692279319599709	0.186625850051745	0.0100579916800618	4.83458088434844	2.679	0.834100945559331	1
1641	2017	5106455	Planalto da Serra (MT)	2451321217.37277	-0.015324503821222	0.0140985435155244	0.490121416499317	0.0694637866067686	4.4515243034651	3.087	0.0665471661744257	1
1642	2017	5106505	Poconé (MT)	17221836395.3784	-0.0205661539472881	0.192586451296682	0.147864414713128	0.0019413202892666	5.29000615750621	4.00953716690042	0.625943583515772	0
1643	2017	5106653	Pontal do Araguaia (MT)	2746133710.95716	0	0	0.624813370061951	0.0021691515990641	4.48704334409581	3.15042735042735	0.823826428789841	1
1644	2017	5106703	Ponte Branca (MT)	689009612.262829	0	0	0.541935685800742	0	4.46576330549557	2.9632859493116	0.834975419856152	1
1645	2017	5106752	Pontes e Lacerda (MT)	8597737198.75369	-0.0455645724995862	0.15618661611742	0.423132593742397	0.0178388422197013	5.2129965250605	4.01201382886776	1.62213506776447	1
1646	2017	5106778	Porto Alegre do Norte (MT)	3988215170.59805	-0.0632423330280588	0.163676540202827	0.381310900712572	0.063040495794989	4.60750845372702	3.85	1.08788641381461	1
1647	2017	5106802	Porto dos Gaúchos (MT)	6889118037.7309	-0.37157232426677	0.526869302392184	0.190833937104556	0.217942358246031	4.6336887713589	2.76076973684211	-0.260727954227273	1
1648	2017	5106828	Porto Esperidião (MT)	5831134793.71595	-0.0110437551988258	0.0377512365213181	0.5989028444323	0.000855891027908966	5.12263605661946	3.51303499268968	0.682174262912027	1
1649	2017	5106851	Porto Estrela (MT)	2064583174.85908	-0.0103971955820332	0.100280951388706	0.412274797816554	0.0046007590450495	4.96199713049462	3.06470588235294	0.394792898208764	1
1650	2017	5107008	Poxoréu (MT)	6898100660.49112	-0.0186711178519007	0.0143456422162104	0.421617179993234	0.0962262736292334	4.81213123265841	3.09059813084112	0.854320536415118	1
1651	2017	5107040	Primavera do Leste (MT)	5501677088.79855	0	0.00317988276939994	0.252576332609945	0.530620990099962	3.42338281127374	3.3	2.36174908822143	1
1652	2017	5107065	Querência (MT)	17855435867.8191	-0.218200012199521	0.575687371029518	0.102229410674299	0.182272147931839	3.95564585760881	2.31563939393939	-0.105914019194946	1
1653	2017	5107107	São José dos Quatro Marcos (MT)	1292419090.98869	0	0.0254949175956715	0.893526273194228	0.0129965948003993	5.26505008117938	2.55954545454545	2.66319906053722	1
1654	2017	5107156	Reserva do Cabaçal (MT)	1346873221.2059	-0.191250740394095	0.229341512855918	0.219181317272482	0	4.96256149389771	2.89187999032101	0.672235280668412	1
1655	2017	5107180	Ribeirão Cascalheira (MT)	11398213241.0489	-0.216104850080117	0.154248956390518	0.304100485112739	0.0427077798491664	4.35854994527239	2.20815200351163	-0.163291408137248	1
1656	2017	5107198	Ribeirãozinho (MT)	627937961.49851	0	0	0.635835545353456	0.217756581930189	4.68702062246677	3.6	1.30082832666336	1
1657	2017	5107206	Rio Branco (MT)	563638228.552719	0	0.0184709781537688	0.599735522631907	0	5.23443576026976	2.85617564916605	2.18836496275823	1
1658	2017	5107248	Santa Carmem (MT)	3870454163.26032	-0.533810862445803	0.581673592242247	0.0888067162068934	0.266905431222904	4.40183847205863	2.81798888888889	0.111271472527089	1
1659	2017	5107263	Santo Afonso (MT)	1178500863.56882	-0.204913803578403	0.153321061477441	0.699530189015877	0.0719019768556223	5.00464502425375	3.40108333333333	0.948929263836193	1
1660	2017	5107297	São José do Povo (MT)	449816112.949681	-0.011930361344562	0.00011930361344562	0.943333671514516	0	5.25157732640056	3.59414585623969	2.15191249334096	1
1661	2017	5107305	São José do Rio Claro (MT)	4550015484.73963	-0.343216944243717	0.34378307528577	0.262779158685569	0.24905048091582	4.65111928357844	2.83499953520996	1.44988466469538	1
1662	2017	5107354	São José do Xingu (MT)	7489681226.42728	-0.588975310479958	0.377825512127964	0.433985955966673	0.0530077779431961	4.69152739174614	3.96	-0.327868298388372	1
1663	2017	5107404	São Pedro da Cipa (MT)	345243366.439068	0	0.0141450554938012	0.493211660239903	0.0780309654712988	4.50741363651401	3.028	2.56602633075515	1
1664	2017	5107578	Rondolândia (MT)	12721889867.4196	0.14806216344663	0.850142570784617	0.0947640029010872	8.85842003526745e-05	5.45056668058428	3.1095437501973	-1.20228866664428	0
1665	2017	5107602	Rondonópolis (MT)	4702651931.51448	-0.00912926381837147	0.0536001901936112	0.57734605545356	0.194521788809942	4.89408718108377	3.6	3.84048384588254	1
1666	2017	5107701	Rosário Oeste (MT)	7446381967.75945	-0.00144136274215618	0.0027457960238075	0.335657348579618	0.0246977505868459	4.5390521288517	3.74744588744589	0.826425805380178	1
1667	2017	5107743	Santa Cruz do Xingu (MT)	5674855474.82513	-0.263838399476922	0.616001195051166	0.197434340655177	0.0272160184119935	4.66053328879081	3.450019462826	-0.880353986306786	1
1668	2017	5107750	Salto do Céu (MT)	1760790485.02299	-0.0243820888935626	0.210569815207021	0.651946579402719	0.00969188033519072	5.03679439932849	2.93983957219251	0.664754512113206	1
1669	2017	5107768	Santa Rita do Trivelato (MT)	4752549167.64421	-0.0350044840948863	0.128997169774195	0.145629945603798	0.314475768400851	3.5132346377461	2.59966180758017	-0.416051966879965	1
1670	2017	5107776	Santa Terezinha (MT)	6493065058.17048	-0.424817081156823	0.391484643641153	0.305777384271576	0.0139346614558445	4.6337184888509	3.85003107520199	0.204573317182283	1
1671	2017	5107792	Santo Antônio do Leste (MT)	3416861099.50787	-0.00314116881536028	0.0140881421368912	0.313001766606582	0.323634623046577	3.88056170112937	3.03500909090909	0.324779957633607	1
1672	2017	5107800	Santo Antônio do Leverger (MT)	11775783029.425	-0.0259760831957524	0.0932678102954852	0.300411123555086	0.0218290242995883	5.11151997910073	3.5	0.434606930297994	1
1673	2017	5107859	São Félix do Araguaia (MT)	16779671870.9517	-0.257454817348716	0.365326786719585	0.188815124306007	0.110584039993374	4.34019704042383	3.18873456790123	-0.403451119038447	1
1674	2017	5107875	Sapezal (MT)	13675831464.3709	-0.0094177272308366	0.211891014587742	0.0880635977143246	0.272140924547003	4.44637446167486	3.49237175867611	0.541200045654476	0
1675	2017	5107883	Serra Nova Dourada (MT)	1506258851.74577	-1.89896168843358	0.127369381541277	0.533953824100452	0.0102608061213672	4.63729587879006	3.22525423728814	0.0273347802502885	1
1676	2017	5107909	Sinop (MT)	3957476118.82564	-0.539701189539968	0.269199698863001	0.250188114246542	0.353883968427752	3.91099887393372	2.71007857142857	3.5142462861065	1
1677	2017	5107925	Sorriso (MT)	9383408587.03674	-0.0234483255598516	0.0990148440043159	0.165127683875505	0.569479760395642	3.55096610613449	3.11472032520325	2.17738835254757	1
1678	2017	5107941	Tabaporã (MT)	8481632450.51247	-0.347994072906857	0.503357608547363	0.228619451569881	0.172573424336991	4.41500898364378	2.43945	0.102593963447047	1
1679	2017	5107958	Tangará da Serra (MT)	11643864227.2256	-0.0175135856217591	0.0586705118328915	0.302842157268458	0.0974723216617299	4.43613928454606	3.00750495049505	2.11923033624379	1
1680	2017	5108006	Tapurah (MT)	4506690302.16389	-0.278642109191201	0.352815686035299	0.167721115724702	0.387943644245301	3.67647644700458	2.54388823529412	1.03067025045739	1
1681	2017	5108055	Terra Nova do Norte (MT)	2441915185.96513	0.303275352877807	0.167592597177257	0.706367854507134	0.0346788773073318	5.06175925471333	2.73597976025541	1.39123106370526	1
1682	2017	5108105	Tesouro (MT)	4300625660.64299	0	0	0.501903964079593	0.074957414157081	3.84528065322894	3.75	-0.159659365172659	1
1683	2017	5108204	Torixoréu (MT)	2406438937.2157	0	0	0.69940922791835	0.0485480945438335	4.55634966098233	4.0980190755686	0.41493394406387	1
1684	2017	5108303	União do Sul (MT)	4600021652.68864	-1.03595692022623	0.74846720868191	0.100819140817511	0.0973659510834237	4.01629568697764	2.5649941969467	-0.270729913989119	1
1685	2017	5108352	Vale de São Domingos (MT)	1894449871.71862	-0.00566546399164114	0.258911704418023	0.379217832280533	0.0143902785387698	5.15675514481897	3.263	0.475229008777559	1
1686	2017	5108402	Várzea Grande (MT)	1052091309.01929	0	0	0.444939585046959	0	4.08133532783311	3.42649572649573	5.55258905544253	1
1687	2017	5108501	Vera (MT)	2965402939.14828	-0.332983501137712	0.290401426236788	0.218357550256938	0.392721465118997	3.49054177545463	3.61899264705882	1.29438335166971	1
1688	2017	5108600	Vila Rica (MT)	7462108703.19782	-0.158934912968899	0.35267009941547	0.520342836785148	0.023840236945335	5.13271177679948	3.84999006556726	1.18441716742437	1
1689	2017	5108808	Nova Guarita (MT)	1118649976.36188	-0.273444532365965	0.129670275611439	0.735373901164536	0.0465335432271903	5.15325436980228	3.75003715262297	1.39705291048969	1
1690	2017	5108857	Nova Marilândia (MT)	1943536734.36354	-0.347909588006589	0.193200268831914	0.488951030509581	0.0729229541210641	4.56791252649621	2.85497777777778	0.477481639699591	1
1691	2017	5108907	Nova Maringá (MT)	11600256452.0528	-0.588448048427942	0.656827377074275	0.118203113878792	0.126442311789564	3.83224054862902	2.47856666666667	-0.374715557132618	1
1692	2017	5108956	Nova Monte Verde (MT)	5171609361.73479	1.79207107706583	0.545435043565786	0.379717758674406	0.00130747513439661	5.25549792158465	2.89583333333333	0.523581441234688	1
